# Supplementary material for: Microbial diurnal rhythmicity in the rumen fluid impacted by feeding regimes and exogenous microbiome providing novel mechanisms regulating dynamics of the rumen microbiome
Source: Microbiome. 2025 Jun 16;13:142. doi: 10.1186/s40168-025-02134-6 (PMC12168421; doi:10.1186/s40168-025-02134-6)
Supplement: Supplementary file 9 — Supplementary Material 8: Suppl file S1. The ingredients and chemical composition of diet for the experiment dairy cows [file 40168_2025_2134_MOESM8_ESM.xlsx]

## Sheet: Sheet1
The ingredients and chemical composition of diet for the experiment dairy cows
Items	Groups
	High forage diet	High grain diet
Ingredients, %
Alfalfa hay	16.5	15.24
Oat hay	25.77	4.21
Whole plant corn silage	27.35	38.5
Steam-flaked corn	12.78	15.15
Yeast culture	0	1.17
Soybean meal	10.25	13.38
Cottonseed	4.27	5.32
Molasses	1.29	2.28
Premix1	1.79	3.8
Fat powder	0	0.95
Nutritive values, %
Dry matter	55.67	53.18
Crude protein	14.52	18.08
Ether extract	3.26	5.04
Acid detergent fiber	25.69	20.65
Neutral detergent fiber	39.38	30.4
Starch	19.26	25.61
Net energyLactation2, Mcal/kg	1.51	1.78
Calcium	0.59	0.97
Phosphorus	0.34	0.47
1 The premix is consisted of mineral meal, calcium bicarbonate, sodium chloride, magnesium oxide, vitamin A, vitamin D3, vitamin E, calcium sulfate, magnesium sulfate, copper sulfate, zinc sulfate, manganese sulfate, sodium selenite, calcium phosphate, and cobalt chloride.
2 Calculated using 3 × maintenance NEL equation from NRC (2001).
