# Supplementary material for: Microbial diurnal rhythmicity in the rumen fluid impacted by feeding regimes and exogenous microbiome providing novel mechanisms regulating dynamics of the rumen microbiome
Source: Microbiome. 2025 Jun 16;13:142. doi: 10.1186/s40168-025-02134-6 (PMC12168421; doi:10.1186/s40168-025-02134-6)
Supplement: Supplementary file 10 — Supplementary Material 9: Suppl file S2. The circadian rhythm information of ruminal microbial taxa [file 40168_2025_2134_MOESM9_ESM.xlsx]

## Sheet: Sheet1
Overview of the sequencing data
Items	Raw reads			Non-chimeric			Feature ID		Phylum			Family			Genus			Species
	Total	Average		Total	Average				Number	Percentage		Number	Percentage		Number	Percentage		Number	Percentage
Bacteria	31039601	65346 ± 18635		7416917	15614 ± 5567		51943		18	0.9983		100	0.9705		196	0.908		107	0.0673
Archaea	8952823	18848 ± 7501		2393327	5038 ± 2465		876		1	0.9663		4	0.9664		10	0.9664		14	0.9664
Protozoa	11866578	24982 ± 21082		4771322	10044 ± 11408		1140		1	0.9994		3	0.9994		6	0.7321		1	0.0941

## Sheet: Sheet2
The circadian rhythm of rumen microbial taxa under ad libitum feeding regime
Taxa	Circadian parameters
	amplitude	mesor	peak_time_hours	rhythmic_p	Domain	Abundance
Agathobacter	6.29369e-05	4.14432e-05	06:25	0.0167781	Bacteria	Relative abundance
Anaerovibrio	0.00018287	0.000264876	06:13	0.028281	Bacteria	Relative abundance
Anaerovorax	0.00060034	0.00210099	10:29	0.00209658	Bacteria	Relative abundance
Asteroleplasma	0.000457741	0.00127573	00:27	0.00317866	Bacteria	Relative abundance
Christensenellaceae_R-7_group	0.00721594	0.0377782	10:17	0.00399796	Bacteria	Relative abundance
Defluviitaleaceae_UCG-011	0.000291711	0.00127933	07:43	0.0365178	Bacteria	Relative abundance
Family_XIII_AD3011_group	0.000835298	0.00332807	12:41	0.00777512	Bacteria	Relative abundance
g_unclassified_f__Erysipelotrichaceae	0.000881264	0.00351547	08:23	0.0305828	Bacteria	Relative abundance
g_unclassified_f__Prevotellaceae	0.00580432	0.0214135	04:14	0.0118214	Bacteria	Relative abundance
g_unclassified_f__Ruminococcaceae	0.00110128	0.00329203	17:24	0.000161694	Bacteria	Relative abundance
g_unclassified_o__Oscillospirales	0.00172397	0.0119266	11:39	0.0385807	Bacteria	Relative abundance
Lachnoclostridium	0.000144432	0.000273886	11:18	0.0171202	Bacteria	Relative abundance
Lachnospira	0.000391072	0.000318933	07:47	7.78713e-05	Bacteria	Relative abundance
Lachnospiraceae_FE2018_group	0.000265706	0.000682912	18:19	0.000804754	Bacteria	Relative abundance
Lachnospiraceae_NK3A20_group	0.00566363	0.0459389	16:31	0.0115952	Bacteria	Relative abundance
Lachnospiraceae_UCG-008	0.000417457	0.000585611	07:35	0.00142586	Bacteria	Relative abundance
Mogibacterium	0.00202662	0.00986529	11:07	0.00107812	Bacteria	Relative abundance
Moryella	0.00119763	0.00141628	03:40	1.89578e-05	Bacteria	Relative abundance
Muribaculaceae	0.00766747	0.0321618	02:24	0.000184083	Bacteria	Relative abundance
NK4A214_group	0.00773668	0.0681939	10:43	0.00624616	Bacteria	Relative abundance
p-251-o5	0.00222011	0.00742374	06:48	0.00912482	Bacteria	Relative abundance
Papillibacter	0.000746016	0.00129735	19:28	5.56164e-07	Bacteria	Relative abundance
Pirellula	0.000213207	0.000828865	12:03	0.00489272	Bacteria	Relative abundance
Prevotella	0.0197986	0.144763	02:57	0.00779764	Bacteria	Relative abundance
Prevotellaceae_UCG-001	0.00618646	0.0216063	01:06	0.000390349	Bacteria	Relative abundance
Prevotellaceae_UCG-003	0.00122979	0.0152079	08:21	0.00996589	Bacteria	Relative abundance
Pseudobutyrivibrio	0.000405671	0.000582007	01:12	0.0123799	Bacteria	Relative abundance
Rikenellaceae_RC9_gut_group	0.0141008	0.115868	10:17	1.27465e-05	Bacteria	Relative abundance
Ruminiclostridium	0.000196016	0.00042164	14:00	0.0111024	Bacteria	Relative abundance
Ruminococcus	0.0170614	0.0645361	19:22	2.08748e-10	Bacteria	Relative abundance
Saccharofermentans	0.000748128	0.00260372	09:04	0.0051038	Bacteria	Relative abundance
Streptococcus	0.000185436	0.000263074	07:04	0.00249413	Bacteria	Relative abundance
Succinivibrio	0.000174255	0.000126132	07:47	0.0205718	Bacteria	Relative abundance
UCG-001	0.000849891	0.00499661	00:50	0.0125743	Bacteria	Relative abundance
UCG-002	0.00143033	0.0041245	07:29	3.5558e-06	Bacteria	Relative abundance
UCG-010	0.000730117	0.00639127	11:33	0.0491944	Bacteria	Relative abundance
UCG-011	0.00229468	0.0132384	13:14	0.000533613	Bacteria	Relative abundance
V9D2013_group	0.000535106	0.0019172	07:26	0.0432512	Bacteria	Relative abundance
Methanobacterium-alkaliphilum	0.000610564	0.000604934	15:36	0.000937913	Archaea	Relative abundance
Methanobrevibacter-gottschalkii-clade	0.023616	0.427976	00:55	0.00820507	Archaea	Relative abundance
Group12-sp--ISO4-H5	0.00315983	0.00686084	04:47	0.039931	Archaea	Relative abundance
Methanosphaera-sp--ISO3-F5	0.00469958	0.0631787	19:00	0.0494531	Archaea	Relative abundance
Entodinium	0.0497	0.6949	22:05	0	Protozoa	Relative abundance
Isotricha	0.0063	0.0072	13:43	0.01	Protozoa	Relative abundance
Acetitomaculum	0.0797349	9.23831	22:19	0.00657903	Bacteria	Estimated absolute abundance Log10 /mL
Agathobacter	0.873625	0.49985	06:49	0.00729207	Bacteria	Estimated absolute abundance Log10 /mL
Anaerovibrio	2.30886	2.86685	00:19	1.97811e-06	Bacteria	Estimated absolute abundance Log10 /mL
Asteroleplasma	0.990783	6.98919	22:01	0.0103635	Bacteria	Estimated absolute abundance Log10 /mL
Atopobium	1.01191	6.45679	08:29	0.0383076	Bacteria	Estimated absolute abundance Log10 /mL
Bacteroidales_RF16_group	0.3626	8.70839	01:25	0.0476474	Bacteria	Estimated absolute abundance Log10 /mL
Blautia	0.685974	7.92319	14:37	0.0401336	Bacteria	Estimated absolute abundance Log10 /mL
Candidatus_Saccharimonas	0.18349	9.25988	18:27	0.000247686	Bacteria	Estimated absolute abundance Log10 /mL
Chloroplast	1.51456	6.78399	22:02	0.000132584	Bacteria	Estimated absolute abundance Log10 /mL
Christensenellaceae_R-7_group	0.0770429	9.53129	15:20	0.00697271	Bacteria	Estimated absolute abundance Log10 /mL
Clostridia_UCG-014	0.179597	9.05416	00:51	0.000282757	Bacteria	Estimated absolute abundance Log10 /mL
Clostridia_vadinBB60_group	0.889482	3.52326	22:33	0.045202	Bacteria	Estimated absolute abundance Log10 /mL
Colidextribacter	0.366794	8.86465	01:22	0.0439164	Bacteria	Estimated absolute abundance Log10 /mL
DNF00809	0.921535	2.03461	17:57	0.0490008	Bacteria	Estimated absolute abundance Log10 /mL
F082	0.101469	10.041	21:34	0.00720793	Bacteria	Estimated absolute abundance Log10 /mL
Izemoplasmataceae	0.68522	0.91455	15:56	0.048727	Bacteria	Estimated absolute abundance Log10 /mL
Lachnobacterium	0.759555	0.658517	05:46	0.0352963	Bacteria	Estimated absolute abundance Log10 /mL
Lachnoclostridium	2.64656	3.5744	12:55	1.35914e-05	Bacteria	Estimated absolute abundance Log10 /mL
Lachnospira	1.64152	2.24773	07:24	0.00167248	Bacteria	Estimated absolute abundance Log10 /mL
Lachnospiraceae_FE2018_group	0.989608	5.81887	20:36	0.0330231	Bacteria	Estimated absolute abundance Log10 /mL
Lachnospiraceae_ND3007_group	1.46677	4.94488	12:20	0.00536491	Bacteria	Estimated absolute abundance Log10 /mL
Lachnospiraceae_NK3A20_group	0.0846935	9.61918	21:15	0.00316541	Bacteria	Estimated absolute abundance Log10 /mL
Lachnospiraceae_UCG-006	0.975584	1.21449	08:53	0.0475533	Bacteria	Estimated absolute abundance Log10 /mL
Moryella	2.42394	5.52661	05:13	1.0378e-05	Bacteria	Estimated absolute abundance Log10 /mL
Muribaculaceae	0.235973	9.38768	01:58	0.000510765	Bacteria	Estimated absolute abundance Log10 /mL
Mycoplasma	2.26379	5.59335	09:56	6.47353e-07	Bacteria	Estimated absolute abundance Log10 /mL
Olsenella	2.04698	5.57109	12:34	0.000504599	Bacteria	Estimated absolute abundance Log10 /mL
p-251-o5	0.756568	8.2927	05:28	0.0144053	Bacteria	Estimated absolute abundance Log10 /mL
Papillibacter	2.51186	5.82834	19:52	4.83742e-05	Bacteria	Estimated absolute abundance Log10 /mL
Pirellula	0.774657	6.67421	07:16	0.0366964	Bacteria	Estimated absolute abundance Log10 /mL
Prevotella	0.149657	10.1226	01:33	0.00605488	Bacteria	Estimated absolute abundance Log10 /mL
Prevotellaceae_UCG-001	0.22243	9.24718	00:55	0.000299156	Bacteria	Estimated absolute abundance Log10 /mL
Prevotellaceae_YAB2003_group	1.13888	2.78533	22:24	0.000367789	Bacteria	Estimated absolute abundance Log10 /mL
Pseudobutyrivibrio	0.934149	2.66462	06:31	0.027835	Bacteria	Estimated absolute abundance Log10 /mL
Ruminiclostridium	1.15679	4.07634	13:34	0.0333994	Bacteria	Estimated absolute abundance Log10 /mL
Ruminococcus	0.167076	9.78901	21:04	2.16191e-06	Bacteria	Estimated absolute abundance Log10 /mL
Streptococcus	1.65211	3.49065	06:34	0.00221509	Bacteria	Estimated absolute abundance Log10 /mL
Succinivibrio	1.32368	1.28453	21:03	0.000189347	Bacteria	Estimated absolute abundance Log10 /mL
Syntrophococcus	1.25608	6.28063	12:06	0.0266618	Bacteria	Estimated absolute abundance Log10 /mL
Treponema	0.286474	9.06532	19:53	0.0317651	Bacteria	Estimated absolute abundance Log10 /mL
Group12_sp-ISO4-H5	0.920784	3.92469	05:13	0.0308391	Archaea	Estimated absolute abundance Log10 /mL
Methanobrevibacter-gottschalkii-clade	0.094	8.615	00:46	0.006	Archaea	Estimated absolute abundance Log10 /mL
Isotricha	1.40361	4.09501	12:37	0.00029252	Protozoa	Estimated absolute abundance Log10 /mL

## Sheet: Sheet3
The circadian rhythm of rumen microbial taxa under time restricted feeding regime
Taxa	Daytime feeding				Nighttime feeding				Circadian Rhythm Parameter Difference			Pvalue for the difference			Circadian rhythm catagory	Domain	Abundance
	amplitude	mesor	peak time	rhythmicity_p	amplitude	mesor	peak time	rhythmicity_p	amplitude	mesor	peak time	amplitude	peak time	mesor
Prevotellaceae_UCG-001	0.00249615	0.0167449	00:38	0.0428712	0.00418853	0.0187612	17:16	0.00172993	0.00169239	0.0020163	-8:41	0.342366	0.00120084	0.110481	Multi factor responsive	Bacteria	Relative abundance
Lachnospiraceae_ND3007_group	0.00089608	0.00107032	05:54	4.8278e-05	0.00042544	0.000477498	10:56	0.00312329	-0.000470641	-0.000592818	05:02	0.0642221	0.00513742	0.00110441	Multi factor responsive	Bacteria	Relative abundance
Amnipila	9.11684e-05	9.36978e-05	12:46	0.0329316	0.000198338	0.000102707	19:52	3.66466e-05	0.000107169	9.00929e-06	07:05	0.0864886	0.000594247	0.837848	Multi factor responsive	Bacteria	Relative abundance
Prevotellaceae_YAB2003_group	7.09859e-05	7.20752e-05	00:24	0.0101809	0.000213402	0.000162169	07:41	0.0025906	0.000142416	9.0094e-05	07:16	0.0560404	0.0152675	0.087045	Multi factor responsive	Bacteria	Relative abundance
Anaeroplasma	0.00776709	0.0111608	00:47	9.32756e-14	0.00950577	0.0117753	08:14	1.02507e-09	0.00173868	0.000614441	07:27	0.295659	6.54918e-19	0.600783	Multi factor responsive	Bacteria	Relative abundance
Oribacterium	0.000509148	0.000729761	07:29	7.58205e-05	0.000713825	0.00130456	15:06	8.49151e-05	0.000204677	0.0005748	07:37	0.337363	1.39947e-07	0.000184625	Multi factor responsive	Bacteria	Relative abundance
UCG-004	0.00352064	0.0104653	23:59	1.36534e-05	0.00517851	0.0110131	07:44	1.53401e-08	0.00165787	0.000547771	07:45	0.145462	6.53314e-12	0.495342	Multi factor responsive	Bacteria	Relative abundance
Papillibacter	0.000958707	0.00199648	18:26	4.94226e-06	0.00107972	0.00207036	02:24	2.43279e-06	0.000121008	7.38771e-05	07:58	0.679055	1.38386e-11	0.720902	Multi factor responsive	Bacteria	Relative abundance
Lachnospira	0.00104828	0.000909949	06:05	1.41362e-12	0.000883274	0.00177485	14:30	6.01914e-05	-0.00016501	0.000864902	08:25	0.503397	5.78934e-15	1.58264e-06	Multi factor responsive	Bacteria	Relative abundance
Chloroplast	0.000855193	0.0010523	20:44	9.6026e-08	0.000891249	0.000852289	05:15	9.406e-10	3.60559e-05	-0.000200009	08:31	0.855269	1.57365e-18	0.153635	Multi factor responsive	Bacteria	Relative abundance
Sphaerochaeta	0.000527774	0.00108653	06:52	0.000145275	0.000478703	0.00128834	15:49	0.00668827	-4.90707e-05	0.000201811	08:58	0.822153	2.19023e-07	0.192147	Multi factor responsive	Bacteria	Relative abundance
Mogibacterium	0.00220565	0.0115338	11:08	0.00115747	0.00219015	0.0107014	20:11	0.00125479	-1.54961e-05	-0.000832469	09:03	0.986732	8.2759e-08	0.207476	Feeding time responsive	Bacteria	Relative abundance
Prevotella	0.0363357	0.131817	00:39	4.85286e-05	0.0550256	0.135404	10:00	3.54484e-05	0.01869	0.00358754	09:21	0.103405	6.09445e-10	0.657297	Feeding time responsive	Bacteria	Relative abundance
Family_XIII_AD3011_group	0.00195365	0.00428127	10:50	2.10284e-11	0.00313553	0.0058489	20:16	9.15203e-11	0.00118188	0.00156764	09:25	0.0191362	2.26795e-23	1.617e-05	Feeding time responsive	Bacteria	Relative abundance
Lachnospiraceae_UCG-008	0.000271409	0.000381999	07:17	0.000297552	0.000474958	0.000641469	16:45	3.26113e-06	0.000203549	0.000259471	09:28	0.0917183	1.01343e-10	0.00258695	Feeding time responsive	Bacteria	Relative abundance
Lachnospiraceae_AC2044_group	0.000748229	0.00122167	11:36	2.79036e-05	0.00122167	0.00219829	21:15	2.80723e-06	0.000473444	0.000976619	09:39	0.113827	1.27678e-12	6.92336e-06	Feeding time responsive	Bacteria	Relative abundance
Ruminiclostridium	0.00042253	0.000522545	08:45	0.000227973	0.000740167	0.000702733	18:31	1.03307e-07	0.000317637	0.000180188	09:45	0.0619976	4.26779e-13	0.133639	Feeding time responsive	Bacteria	Relative abundance
Mycoplasma	0.000367542	0.00083427	16:30	0.0281434	0.000267553	0.000504526	02:19	0.0137309	-9.99887e-05	-0.000329744	09:49	0.611044	9.20005e-05	0.0185719	Feeding time responsive	Bacteria	Relative abundance
Agathobacter	0.000114696	8.46883e-05	05:05	0.00667407	0.000339654	0.000266678	15:09	0.000342269	0.000224958	0.00018199	10:04	0.0261026	7.99625e-05	0.0110933	Feeding time responsive	Bacteria	Relative abundance
Rikenellaceae_RC9_gut_group	0.0319536	0.10938	07:48	3.72318e-13	0.0331724	0.0936509	18:01	1.13135e-14	0.0012188	-0.0157286	10:13	0.815972	6.81658e-38	3.41744e-05	Feeding time responsive	Bacteria	Relative abundance
Pirellula	0.000368095	0.000823459	12:47	0.000931361	0.00026258	0.0005748	23:07	0.00227676	-0.000105515	-0.000248659	10:20	0.439973	1.12714e-08	0.0107136	Feeding time responsive	Bacteria	Relative abundance
UCG-010	0.00203707	0.00638046	08:29	8.05057e-07	0.00324705	0.0054669	19:05	7.67145e-10	0.00120998	-0.000913553	10:36	0.0490603	5.718e-22	0.0357477	Feeding time responsive	Bacteria	Relative abundance
F082	0.0162361	0.116618	14:29	0.000205916	0.0222554	0.0831459	01:06	4.14914e-06	0.00601937	-0.0334717	10:36	0.332306	2.42336e-14	1.32618e-12	Feeding time responsive	Bacteria	Relative abundance
Saccharofermentans	0.0025948	0.00346682	08:02	9.49647e-16	0.00385761	0.00453894	18:45	2.12726e-16	0.00126282	0.00107212	10:43	0.00789869	3.44421e-42	0.00149595	Feeding time responsive	Bacteria	Relative abundance
UCG-005	0.00579862	0.00907787	06:32	7.03949e-11	0.00730793	0.0115699	17:20	1.08773e-12	0.00150931	0.002492	10:48	0.204965	3.81237e-34	0.00338843	Feeding time responsive	Bacteria	Relative abundance
Lachnospiraceae_XPB1014_group	0.000547498	0.00101085	12:29	0.00329532	0.000440691	0.000745978	23:24	0.000240387	-0.000106807	-0.000264876	10:55	0.62004	1.02596e-09	0.0832756	Feeding time responsive	Bacteria	Relative abundance
Flexilinea	0.00208557	0.00393531	09:44	1.99447e-07	0.00112588	0.00294968	20:47	0.00559081	-0.000959688	-0.000985628	11:02	0.0791244	4.05002e-12	0.0111523	Feeding time responsive	Bacteria	Relative abundance
Lachnoclostridium	0.000780801	0.000643271	08:18	3.16921e-09	0.00091417	0.000726158	19:21	9.59873e-10	0.000133369	8.28865e-05	11:03	0.458718	5.45103e-29	0.514819	Feeding time responsive	Bacteria	Relative abundance
Anaerovorax	0.00103504	0.00228839	07:51	4.16572e-08	0.00138271	0.00276048	19:03	1.1144e-10	0.000347671	0.000472093	11:12	0.178334	1.66558e-28	0.0102621	Feeding time responsive	Bacteria	Relative abundance
UCG-002	0.00301078	0.00437316	05:49	4.78067e-17	0.00329239	0.00516058	17:01	4.6218e-11	0.000281608	0.000787421	11:13	0.595655	4.73493e-40	0.0369608	Feeding time responsive	Bacteria	Relative abundance
Ruminococcus	0.0415221	0.0737708	18:25	1.11287e-11	0.0326807	0.0598963	05:40	3.23419e-08	-0.0088414	-0.0138745	11:15	0.247363	1.73144e-30	0.0108265	Feeding time responsive	Bacteria	Relative abundance
Christensenellaceae_R-7_group	0.01402	0.042346	08:34	1.20101e-08	0.00838124	0.036189	19:49	0.000105483	-0.0056388	-0.00615702	11:15	0.0661868	2.00971e-18	0.0048277	Feeding time responsive	Bacteria	Relative abundance
Clostridium_sensu_stricto_1	5.50782e-05	3.60376e-05	02:45	0.00862423	0.000324233	0.000353168	14:05	0.013815	0.000269155	0.000317131	11:20	0.0412363	0.0835807	0.000762191	Feeding time responsive	Bacteria	Relative abundance
Prevotellaceae_NK3B31_group	0.00127441	0.00234965	05:29	2.12059e-05	0.00225336	0.00337312	16:54	5.55758e-08	0.000978957	0.00102347	11:24	0.0410569	1.73116e-18	0.00270322	Feeding time responsive	Bacteria	Relative abundance
Howardella	0.000414775	0.000468489	06:45	3.76936e-06	0.000316578	0.000369385	18:29	6.74833e-05	-9.81971e-05	-9.91034e-05	11:44	0.387931	6.80521e-18	0.218358	Feeding time responsive	Bacteria	Relative abundance
Schwartzia	0.00114528	0.0011514	07:25	0.000383353	0.000493332	0.00135141	19:13	0.000798084	-0.000651943	0.000200009	11:48	0.0580854	3.13567e-08	0.409011	Feeding time responsive	Bacteria	Relative abundance
Moryella	0.000791327	0.000664894	03:47	2.28124e-12	0.00121298	0.00154781	15:37	1.30335e-09	0.000421655	0.000882921	11:50	0.0410411	7.60206e-31	6.78219e-09	Feeding time responsive	Bacteria	Relative abundance
Colidextribacter	0.010572	0.0119411	22:08	2.31198e-06	0.00482158	0.00571917	10:08	0.00115865	-0.00575047	-0.00622189	-12:00	0.0250454	1.22001e-12	0.000682488	Feeding time responsive	Bacteria	Relative abundance
Sharpea	0.00889164	0.0120834	20:15	0.0304699	0.0324984	0.0655091	08:31	0.00798528	0.0236068	0.0534257	-12:16	0.0637204	0.00365328	1.27454e-08	Feeding time responsive	Bacteria	Relative abundance
NK4A214_group	0.0082723	0.0591305	06:57	0.00335909	0.00542194	0.0382972	20:50	0.0163292	-0.00285036	-0.0208333	-11:52	0.420573	3.16649e-06	2.07309e-14	Feeding time responsive	Bacteria	Relative abundance
Acetitomaculum	0.00512215	0.020545	14:18	0.000164086	0.00737485	0.0264732	04:23	0.0177883	0.00225269	0.00592818	-10:05	0.498716	6.53203e-06	0.0125276	Feeding time responsive	Bacteria	Relative abundance
WCHB1-41	0.000103195	6.84715e-05	13:12	0.00340753	8.90061e-05	5.76601e-05	03:25	0.0130835	-1.41892e-05	-1.08113e-05	-10:14	0.773192	1.66011e-06	0.756146	Feeding time responsive	Bacteria	Relative abundance
Group12-sp--ISO4-H5	0.0021678	0.00182218	02:38	3.82318e-06	0.00222597	0.00401322	10:34	0.0345485	5.81681e-05	0.00219104	07:57	0.958918	7.67786e-05	0.00662595	Multi factor responsive	Archaea	Relative abundance
Group8-sp--WGK1	0.000205506	0.000162299	03:24	0.0315979	0.000781289	0.000634443	13:16	0.00206262	0.000575783	0.000472144	09:52	0.0304066	0.00652095	0.0122574	Feeding time responsive	Archaea	Relative abundance
Methanosphaera-sp--ISO3-F5	0.00592726	0.066528	17:05	0.00330638	0.00496954	0.0751815	03:11	0.0446918	-0.000957721	0.00865351	10:06	0.760333	1.04203e-05	0.000134894	Feeding time responsive	Archaea	Relative abundance
Entodinium	0.0999	0.666	20:15	0.001	0.1859	0.6465	06:57	1e-07	0.086	-0.0196	10:42	0.041	0	0.507	Feeding time responsive	Protozoa	Relative abundance
Isotricha	0.0193	0.016	08:17	1e-06	0.0069	0.0101	17:39	0.02	-0.012	-0.0059	09:22	0.033	0	0.151	Feeding time responsive	Protozoa	Relative abundance
p-251-o5	0.720579	8.05012	06:51	0.0112972	2.05987	7.50301	15:16	1.10879e-07	1.19163	-0.789694	10:13	0.0127386	0.019436	6.95017e-08	Feeding time responsive	Bacteria	Estimated absolute abundance Log10 /mL
Clostridia_UCG-014	0.316036	8.88773	23:15	1.18035e-05	0.178094	8.89842	10:32	0.000715501	0.0333701	-0.155741	10:18	0.768236	0.053014	0.000210743	Feeding time responsive	Bacteria	Estimated absolute abundance Log10 /mL
Moryella	3.80105	4.04602	04:18	1.77713e-13	3.13874	6.05382	14:58	6.33488e-11	0.926141	0.527212	09:50	0.180625	0.280676	4.8113e-16	Feeding time responsive	Bacteria	Estimated absolute abundance Log10 /mL
Ruminococcus	0.374424	9.69366	21:12	5.58714e-06	0.429661	9.64657	07:14	8.061e-14	0.210572	-0.142441	10:10	0.0295373	0.0372448	1.09803e-08	Feeding time responsive	Bacteria	Estimated absolute abundance Log10 /mL
Agathobacter	1.10373	0.87693	05:44	0.0280933	1.99185	2.20822	14:28	0.00194153	1.40091	1.70837	08:39	0.0104687	1.44356e-05	8.68203e-06	Multi factor responsive	Bacteria	Estimated absolute abundance Log10 /mL
Lachnospira	3.95645	4.78749	04:56	9.27235e-15	1.77941	6.88563	14:17	0.0015785	0.0848689	4.63789	07:19	0.895075	1.7354e-19	1.22955e-06	Multi factor responsive	Bacteria	Estimated absolute abundance Log10 /mL
Chloroplast	2.91278	5.71775	20:56	2.51224e-09	3.30087	5.1159	06:14	1.4647e-10	1.78617	-1.66809	08:12	0.003989	0.000163292	1.34072e-10	Multi factor responsive	Bacteria	Estimated absolute abundance Log10 /mL
Lachnospiraceae_ND3007_group	2.76085	4.56781	05:55	4.77182e-06	2.04892	3.11104	12:49	0.000284618	0.614981	-1.83385	00:38	0.423561	0.00088555	0.720952	Multi factor responsive	Bacteria	Estimated absolute abundance Log10 /mL
Ruminiclostridium	1.71319	4.26196	08:54	0.000865353	2.44754	4.44139	17:11	4.71152e-06	1.29185	0.36505	03:47	0.093236	0.500897	0.0568776	Multi factor responsive	Bacteria	Estimated absolute abundance Log10 /mL
Papillibacter	1.7736	7.1679	20:15	5.02465e-07	2.28115	6.98781	02:28	2.743e-05	-1.23335	1.15948	08:36	0.0625586	0.0136378	3.3202e-06	Multi factor responsive	Bacteria	Estimated absolute abundance Log10 /mL
Prevotellaceae_YAB2003_group	1.01907	1.30799	00:09	0.0240034	2.40713	2.316	07:47	7.32841e-05	1.23307	-0.46933	08:50	0.0839892	0.350837	7.49e-06	Multi factor responsive	Bacteria	Estimated absolute abundance Log10 /mL

## Sheet: Sheet4
The circadian rhythm of rumen microbial taxa after rumen fluid transplantation
Genera	Within 2 Days After Rumen Fluid Transplantation				7 Days After Rumen Fluid Transplatation				Circadian Rhythm Parameter difference			Pvalue for the difference			Circadian rhythm catagory	Domain	Abundance
	amplitude	mesor	peak time	rhythmicity_p	amplitude	mesor	peak time	rhythmicity_p	amplitude	mesor	peak time	amplitude	mesor	peak time
Asteroleplasma	0.000543625	0.00104378	19:18	0.00154452	0.000319983	0.000469799	20:42	0.00668089	0.000223642	0.000573981	-2:36	0.270155	9.07e-05	0.479617	Inconsistant circadian rhythm	Bacteria	Relative abundance
Bacteroidales_UCG-001	0.00124434	0.00347337	14:53	8.76e-07	0.000668619	0.00290725	17:39	0.000403758	0.000575716	0.000566118	-3:14	0.0539665	0.00768465	0.0436334	Inconsistant circadian rhythm	Bacteria	Relative abundance
Colidextribacter	0.006745	0.0117017	22:00	0.00533254	0.00425178	0.00614474	21:14	3.81e-05	0.00249322	0.005557	00:47	0.330308	0.00245362	0.685027	Inconsistant circadian rhythm	Bacteria	Relative abundance
Family_XIII_AD3011_group	0.000861787	0.00354217	11:01	0.00523567	0.00141534	0.00466654	09:45	0.000111587	-0.000553554	-0.00112437	01:17	0.23145	0.000715684	0.451232	Inconsistant circadian rhythm	Bacteria	Relative abundance
Flexilinea	0.00107442	0.00342816	09:19	0.00440327	0.00159792	0.00471765	10:04	0.00180069	-0.000523495	-0.00128949	-1:15	0.397452	0.00359236	0.6891	Inconsistant circadian rhythm	Bacteria	Relative abundance
Lachnospiraceae_UCG-004	0.000345408	0.000735167	20:47	0.0262577	0.000297566	0.000481593	23:06	0.000933465	4.78e-05	0.000253574	-3:41	0.785673	0.042818	0.272122	Inconsistant circadian rhythm	Bacteria	Relative abundance
Moryella	0.00106198	0.00218584	04:58	8.37e-05	0.000435172	0.00145657	03:31	0.0274993	0.000626808	0.00072927	01:26	0.0533276	0.00164126	0.507119	Inconsistant circadian rhythm	Bacteria	Relative abundance
NK4A214_group	0.00751353	0.0519846	08:51	0.00420941	0.0099243	0.0633207	10:12	0.00212512	-0.00241077	-0.0113361	-2:39	0.551648	0.000109539	0.461701	Inconsistant circadian rhythm	Bacteria	Relative abundance
Schwartzia	0.000708182	0.000988741	06:35	4.86e-08	0.000607648	0.00128556	07:11	6.18e-05	0.000100534	-0.000296819	-1:25	0.59041	0.0256898	0.59076	Inconsistant circadian rhythm	Bacteria	Relative abundance
Treponema	0.00288299	0.0152773	18:35	0.036361	0.00478046	0.0188136	22:10	0.00142311	-0.00189747	-0.00353627	-4:25	0.340537	0.0127313	0.100398	Inconsistant circadian rhythm	Bacteria	Relative abundance
UCG-002	0.00163547	0.00489063	06:09	0.000227262	0.00216606	0.0057457	06:14	4.5e-07	-0.000530588	-0.000855074	-1:55	0.362324	0.0389271	0.943545	Inconsistant circadian rhythm	Bacteria	Relative abundance
UCG-004	0.00439549	0.013577	19:57	1.6e-05	0.0036099	0.0106756	22:29	4.9e-06	0.000785583	0.00290135	-3:28	0.517868	0.000895725	0.0318696	Inconsistant circadian rhythm	Bacteria	Relative abundance
UCG-005	0.00267806	0.00867654	06:43	0.00206433	0.00563817	0.0168774	07:37	0.000240675	-0.0029601	-0.00820085	-1:06	0.0826033	1.56e-10	0.633338	Inconsistant circadian rhythm	Bacteria	Relative abundance
UCG-011	0.00224302	0.0143122	08:48	0.00356495	0.00410138	0.0167064	11:05	1.81e-07	-0.00185836	-0.00239421	-3:43	0.0757029	0.00137322	0.111533	Inconsistant circadian rhythm	Bacteria	Relative abundance
Acetitomaculum	0.00452104	0.0208206	14:02	0.0132549	0.00467284	0.0187468	11:49	1.41e-05	-0.000151797	0.0020738	02:13	0.941195	0.155395	0.195642	Consistant circadian rhythm	Bacteria	Relative abundance
Anaeroplasma	0.00508643	0.0142198	22:28	4.65e-06	0.00575187	0.0140881	22:50	7.65e-08	-0.000665439	0.000131701	-1:38	0.641551	0.896297	0.72217	Consistant circadian rhythm	Bacteria	Relative abundance
Anaerovorax	0.000637925	0.00259078	07:01	0.000346861	0.000769603	0.0026812	09:00	7.46e-06	-0.000131678	-9.04e-05	-2:01	0.576201	0.587257	0.127171	Consistant circadian rhythm	Bacteria	Relative abundance
Bacteroidales_RF16_group	0.00281029	0.00872765	20:40	0.00121111	0.00455965	0.00903233	22:16	0.00588136	-0.00174936	-0.000304682	-2:24	0.33782	0.81312	0.437695	Consistant circadian rhythm	Bacteria	Relative abundance
CAG.352	0.000765569	0.00172784	17:49	0.012959	0.000795361	0.00178484	20:26	0.00492222	-2.98e-05	-5.7e-05	-3:23	0.941944	0.843784	0.193709	Consistant circadian rhythm	Bacteria	Relative abundance
Chloroplast	0.00027799	0.000703716	18:05	0.00628194	0.000365645	0.000876696	18:37	0.0129098	-8.77e-05	-0.00017298	-1:28	0.616907	0.163803	0.804744	Consistant circadian rhythm	Bacteria	Relative abundance
Christensenellaceae_R.7_group	0.00912688	0.0395359	09:24	3.63e-05	0.00909848	0.0417964	10:09	8.61e-06	2.84e-05	-0.00226054	-1:15	0.992036	0.262206	0.527347	Consistant circadian rhythm	Bacteria	Relative abundance
Fibrobacter	0.00062292	0.00105361	16:54	0.00847753	0.000381404	0.00094353	19:27	0.0340519	0.000241516	0.000110079	-3:27	0.40803	0.593596	0.293266	Consistant circadian rhythm	Bacteria	Relative abundance
Lachnoclostridium	0.000494494	0.000709613	09:56	0.000293589	0.000414264	0.000674231	10:21	0.000204386	8.02e-05	3.54e-05	-1:35	0.63553	0.767489	0.769178	Consistant circadian rhythm	Bacteria	Relative abundance
Lachnospira	0.000495416	0.000416726	05:36	1.61e-07	0.00049181	0.00054253	05:23	7.99e-07	3.61e-06	-0.000125804	00:13	0.977327	0.162046	0.828166	Consistant circadian rhythm	Bacteria	Relative abundance
Lachnospiraceae_NK3A20_group	0.0111197	0.0463706	15:07	6.99e-05	0.00973008	0.0409492	13:47	0.00212912	0.00138967	0.00542137	01:20	0.732713	0.060905	0.375974	Consistant circadian rhythm	Bacteria	Relative abundance
Marvinbryantia	0.000944753	0.00440707	07:36	0.0450753	0.000970663	0.00372105	09:42	0.0257211	-2.59e-05	0.000686025	-3:54	0.967313	0.126324	0.407113	Consistant circadian rhythm	Bacteria	Relative abundance
Mogibacterium	0.00161606	0.010198	10:44	0.00575018	0.00304167	0.0104201	10:34	0.000139261	-0.00142561	-0.000222123	00:11	0.136239	0.741857	0.922642	Consistant circadian rhythm	Bacteria	Relative abundance
p.1088.a5_gut_group	0.000456121	0.000750892	10:52	0.00306784	0.000448142	0.000900285	10:14	0.000842956	7.98e-06	-0.000149392	00:37	0.96789	0.287299	0.709759	Consistant circadian rhythm	Bacteria	Relative abundance
RH.aaj90h05	0.00033082	0.000438348	17:02	0.00571109	0.000755037	0.000788241	21:22	0.0212324	-0.000424217	-0.000349892	-5:40	0.216876	0.150102	0.157749	Consistant circadian rhythm	Bacteria	Relative abundance
Rikenellaceae_RC9_gut_group	0.0261412	0.113748	07:11	3.25e-09	0.0214346	0.120668	07:50	1.65e-09	0.00470657	-0.00691922	-1:21	0.354708	0.0554057	0.43475	Consistant circadian rhythm	Bacteria	Relative abundance
Ruminococcus	0.0211347	0.0505516	17:27	2.38e-06	0.0178974	0.0465435	17:38	1.26e-06	0.00323728	0.00400804	-1:49	0.550005	0.295834	0.861212	Consistant circadian rhythm	Bacteria	Relative abundance
Saccharofermentans	0.00129998	0.0025377	08:15	8.77e-06	0.000748448	0.00243352	08:36	0.000820673	0.000551529	0.000104182	-1:38	0.116299	0.673718	0.803742	Consistant circadian rhythm	Bacteria	Relative abundance
UCG-010	0.00118581	0.00754431	08:48	0.00520018	0.00116699	0.00733594	08:26	0.00691747	1.88e-05	0.000208363	00:23	0.974614	0.618423	0.843896	Consistant circadian rhythm	Bacteria	Relative abundance
Amnipila	0.000100164	0.00011401	07:23	0.0729403	0.000115749	0.000137598	10:21	0.00642302	--	--	--	--	--	--	Gain circadian rhythm	Bacteria	Relative abundance
Blautia	7.46263e-05	0.00241976	02:00	0.726205	0.000416922	0.00164725	11:01	0.0133506	--	--	--	--	--	--	Gain circadian rhythm	Bacteria	Relative abundance
Clostridia_vadinBB60_group	3.8932e-05	0.000664402	06:06	0.648205	0.000307312	0.000554324	02:31	0.000395731	--	--	--	--	--	--	Gain circadian rhythm	Bacteria	Relative abundance
Corynebacterium	7.87247e-05	0.000147427	01:49	0.0896578	5.79779e-05	3.34167e-05	15:13	0.021827	--	--	--	--	--	--	Gain circadian rhythm	Bacteria	Relative abundance
Defluviitaleaceae_UCG-011	0.000288759	0.000725339	03:28	0.0662117	0.00043685	0.00068799	07:03	0.000345623	--	--	--	--	--	--	Gain circadian rhythm	Bacteria	Relative abundance
Desulfobulbus	5.15814e-05	0.000174946	07:27	0.424025	0.000171548	0.000163152	12:05	0.030436	--	--	--	--	--	--	Gain circadian rhythm	Bacteria	Relative abundance
DNF00809	5.76724e-05	0.000218191	06:53	0.54028	0.000106405	0.000151358	14:22	0.0442664	--	--	--	--	--	--	Gain circadian rhythm	Bacteria	Relative abundance
Erysipelotrichaceae_UCG-009	0.000209128	0.00182809	09:01	0.238336	0.000286297	0.00183202	12:43	0.0370207	--	--	--	--	--	--	Gain circadian rhythm	Bacteria	Relative abundance
g_unclassified_f__Anaerovoracaceae	0.000284483	0.00246694	09:12	0.340315	0.000597069	0.00260257	09:30	0.00547831	--	--	--	--	--	--	Gain circadian rhythm	Bacteria	Relative abundance
g_unclassified_p__Firmicutes	1.75374e-05	0.000208363	00:12	0.579118	7.80407e-05	0.000180843	01:10	0.0163417	--	--	--	--	--	--	Gain circadian rhythm	Bacteria	Relative abundance
Lachnospiraceae_ND3007_group	5.18506e-05	0.000239814	14:10	0.582764	0.000391701	0.000513044	04:13	0.0432753	--	--	--	--	--	--	Gain circadian rhythm	Bacteria	Relative abundance
Paraprevotella	0.000124331	0.00189885	04:33	0.389251	0.000583327	0.00319621	05:41	0.0387796	--	--	--	--	--	--	Gain circadian rhythm	Bacteria	Relative abundance
Pirellula	0.000162739	0.000605432	11:31	0.0547099	0.000464448	0.000864902	11:52	4.76906e-05	--	--	--	--	--	--	Gain circadian rhythm	Bacteria	Relative abundance
Prevotella	0.0109402	0.150709	02:24	0.36808	0.0354592	0.134628	23:07	1.61661e-05	--	--	--	--	--	--	Gain circadian rhythm	Bacteria	Relative abundance
Prevotellaceae_NK3B31_group	9.58125e-05	0.00180057	09:14	0.829321	0.000647143	0.00202269	03:29	0.012475	--	--	--	--	--	--	Gain circadian rhythm	Bacteria	Relative abundance
Prevotellaceae_YAB2003_group	2.7034e-05	2.75196e-05	17:54	0.0846164	7.83247e-05	6.09363e-05	00:50	0.00167269	--	--	--	--	--	--	Gain circadian rhythm	Bacteria	Relative abundance
Solobacterium	2.43126e-05	0.000131701	12:38	0.592292	0.000107933	0.000125804	14:38	0.02611	--	--	--	--	--	--	Gain circadian rhythm	Bacteria	Relative abundance
Streptococcus	0.000217862	0.000231951	07:39	0.131174	0.000308432	0.000385275	08:28	0.0425512	--	--	--	--	--	--	Gain circadian rhythm	Bacteria	Relative abundance
Succiniclasticum	0.000658511	0.0012089	01:21	0.0802196	0.000385509	0.000758755	02:47	0.043817	--	--	--	--	--	--	Gain circadian rhythm	Bacteria	Relative abundance
Succinivibrio	8.83384e-05	0.000115976	18:37	0.0785992	0.000117284	0.000145461	19:06	0.00552681	--	--	--	--	--	--	Gain circadian rhythm	Bacteria	Relative abundance
Bacteroidales_BS11_gut_group	0.000775669	0.00345961	12:28	0.0203694	0.00031095	0.00350285	07:18	0.444529	--	--	--	--	--	--	Loss circadian rhythm	Bacteria	Relative abundance
Bradymonadales	0.000326477	0.00139564	12:58	0.0270529	0.000118844	0.00117941	10:16	0.383395	--	--	--	--	--	--	Loss circadian rhythm	Bacteria	Relative abundance
Butyrivibrio	0.00284492	0.00720817	06:07	0.0238159	0.004006	0.00990706	06:03	0.0902382	--	--	--	--	--	--	Loss circadian rhythm	Bacteria	Relative abundance
Candidatus_Saccharimonas	0.00144304	0.00906771	05:11	0.00433935	0.000891882	0.00830699	13:37	0.0634403	--	--	--	--	--	--	Loss circadian rhythm	Bacteria	Relative abundance
F082	0.0090104	0.117401	15:20	0.0140653	0.00311104	0.123498	10:55	0.325798	--	--	--	--	--	--	Loss circadian rhythm	Bacteria	Relative abundance
Family_XIII_UCG-001	4.60072e-05	2.35882e-05	06:38	0.0489087	3.59987e-05	3.1451e-05	09:08	0.155303	--	--	--	--	--	--	Loss circadian rhythm	Bacteria	Relative abundance
FD2005	0.000119569	0.000163152	07:22	0.0444605	9.26501e-05	0.000302716	05:35	0.27313	--	--	--	--	--	--	Loss circadian rhythm	Bacteria	Relative abundance
Izemoplasmataceae	7.0778e-05	7.66618e-05	00:54	0.016175	8.78629e-06	3.73481e-05	06:14	0.570566	--	--	--	--	--	--	Loss circadian rhythm	Bacteria	Relative abundance
Lachnospiraceae_FE2018_group	0.000147074	0.00074303	11:44	0.0396159	0.000180198	0.000819692	07:56	0.0674843	--	--	--	--	--	--	Loss circadian rhythm	Bacteria	Relative abundance
Lachnospiraceae_UCG-008	0.000322577	0.000446211	07:18	0.00349907	0.000134076	0.000361686	05:32	0.0611224	--	--	--	--	--	--	Loss circadian rhythm	Bacteria	Relative abundance
Mycoplasma	0.00036698	0.000798069	15:57	0.00227663	6.66268e-05	0.000735167	15:59	0.754631	--	--	--	--	--	--	Loss circadian rhythm	Bacteria	Relative abundance
Papillibacter	0.000558143	0.00305664	16:42	0.00758083	0.000408274	0.00293477	19:54	0.334855	--	--	--	--	--	--	Loss circadian rhythm	Bacteria	Relative abundance
Prevotellaceae_UCG-001	0.00328406	0.0182691	23:58	0.00131457	0.00177233	0.0225622	06:08	0.522223	--	--	--	--	--	--	Loss circadian rhythm	Bacteria	Relative abundance
Prevotellaceae_UCG-003	0.00324531	0.0159771	06:27	2.41071e-06	0.00140647	0.0162503	02:33	0.0649607	--	--	--	--	--	--	Loss circadian rhythm	Bacteria	Relative abundance
Ruminiclostridium	0.000171404	0.00041476	10:26	0.0179953	0.000180945	0.00074303	11:46	0.0595034	--	--	--	--	--	--	Loss circadian rhythm	Bacteria	Relative abundance
Ruminococcaceae	0.0001472	0.000149392	16:17	0.00310043	3.62791e-05	3.73481e-05	01:13	0.130049	--	--	--	--	--	--	Loss circadian rhythm	Bacteria	Relative abundance
Sharpea	0.00324718	0.00592261	20:55	0.0267236	0.000926152	0.000803966	05:02	0.137679	--	--	--	--	--	--	Loss circadian rhythm	Bacteria	Relative abundance
Sphaerochaeta	0.000367822	0.00114796	07:06	0.0121613	9.51305e-06	0.000910113	06:50	0.954098	--	--	--	--	--	--	Loss circadian rhythm	Bacteria	Relative abundance
UCG-001	0.00187317	0.0059521	00:03	0.0243716	0.000413691	0.00191654	20:13	0.12784	--	--	--	--	--	--	Loss circadian rhythm	Bacteria	Relative abundance
WPS.2	7.3123e-05	5.11079e-05	06:53	0.0377689	3.91918e-05	2.16226e-05	09:15	0.0552636	--	--	--	--	--	--	Loss circadian rhythm	Bacteria	Relative abundance
Group12.sp..ISO4.H5	0.00176446	0.00614055	22:23	0.0926477	0.00300374	0.00575425	00:22	0.00624139	--	--	--	--	--	--	Gain circadian rhythm	Archaea	Relative abundance
Group9.sp..ISO4.G1	0.000254497	0.000289724	22:19	0.107121	0.000898716	0.000780646	00:47	0.00530104	--	--	--	--	--	--	Gain circadian rhythm	Archaea	Relative abundance
Entodinium	0.170669	0.606084	19:56	8.10717e-09	0.0980353	0.612156	20:40	0.000108362	0.0726336	-0.721892	-1:60	0.0451184	0.811618	0.528498	Inconsistant circadian rhythm	Protozoa	Relative abundance
Dasytricha	0.000400549	0.000243471	14:29	0.0123718	0.000168136	0.00016397	14:51	0.0953605	--	--	--	--	--	--	Loss circadian rhythm	Protozoa	Relative abundance
Diplodinium	0.0146015	0.0246701	08:01	0.0271683	0.00476763	0.0144045	05:14	0.126566	--	--	--	--	--	--	Loss circadian rhythm	Protozoa	Relative abundance
Ophryoscolex	0.0109225	0.0231148	07:49	0.0119016	0.0132112	0.0344437	08:00	0.0871409	--	--	--	--	--	--	Loss circadian rhythm	Protozoa	Relative abundance
UCG-002	0.374152	8.56971	02:35	0.0638798	0.323281	8.84827	08:10	1.13e-07	-0.0785789	-0.324508	00:10	0.501044	0.896816	0.0385722	Inconsistant circadian rhythm	Bacteria	Estimated absolute abundance Log10 /mL
UCG-004	0.296877	9.10621	21:17	1.19e-06	2.71511	4.3128	04:48	0.00013943	1.04217	10.7953	-2:55	0.143283	0.0110405	0.0308631	Inconsistant circadian rhythm	Bacteria	Estimated absolute abundance Log10 /mL
UCG-009	1.16817	2.72254	02:16	0.028323	1.39913	1.29391	23:25	0.0004717	-0.67511	-6.58388	-1:33	0.215198	0.00446111	0.242139	Inconsistant circadian rhythm	Bacteria	Estimated absolute abundance Log10 /mL
Methanobrevibacter.ruminantium.clade	0.0794313	8.55341	01:08	0.118539	1.86231	3.23724	22:11	2.9e-05	-0.149689	-5.26143	00:15	0.854793	0.00306632	0.661575	Inconsistant circadian rhythm	Archaea	Estimated absolute abundance Log10 /mL
Isotricha	0.297404	3.0579	10:57	0.594073	2.37527	4.23982	08:10	0.00220132	-0.845119	-0.105928	-2:05	0.262918	0.957212	0.000425553	Inconsistant circadian rhythm	Protozoa	Estimated absolute abundance Log10 /mL
RH.aaj90h05	1.70512	3.49048	17:17	0.00878769	1.06448	8.01086	19:01	0.00547307	-0.45124	1.63672	00:33	0.402053	0.54937	0.143568	Consistant circadian rhythm	Bacteria	Estimated absolute abundance Log10 /mL
Ruminococcaceae	1.18404	1.57172	14:11	0.0175806	0.400721	9.093	23:04	1.09e-06	-0.070669	-0.693893	00:01	0.601627	0.628711	0.799461	Consistant circadian rhythm	Bacteria	Estimated absolute abundance Log10 /mL
Ruminococcus	0.283287	9.6644	20:02	1.89e-07	0.572257	8.66467	22:22	0.00082883	-0.256064	-0.829056	00:13	0.171208	0.649029	0.115578	Consistant circadian rhythm	Bacteria	Estimated absolute abundance Log10 /mL
SAR324_clade	0.00579621	0.938136	10:37	0.987898	1.33173	5.22771	08:43	0.0135591	0.59557	2.52706	-1:42	0.444227	0.188505	0.591343	Consistant circadian rhythm	Bacteria	Estimated absolute abundance Log10 /mL
Schwartzia	1.72128	6.52856	06:48	0.0022298	2.75352	4.28657	00:18	3.74e-07	-0.619429	-2.28974	00:30	0.453485	0.273029	0.399577	Consistant circadian rhythm	Bacteria	Estimated absolute abundance Log10 /mL
Sharpea	0.75354	6.65727	20:43	0.00744872	1.31749	6.27893	02:29	0.014656	0.413193	0.147457	00:26	0.562635	0.93893	0.392726	Consistant circadian rhythm	Bacteria	Estimated absolute abundance Log10 /mL
Shuttleworthia	0.416694	0.260532	12:56	0.17216	0.220012	9.58013	23:00	0.0008233	-0.0271884	-0.223012	00:01	0.831394	0.92706	0.843452	Consistant circadian rhythm	Bacteria	Estimated absolute abundance Log10 /mL
Solobacterium	0.668148	2.29808	06:48	0.146749	0.305201	10.1055	23:26	7.24e-06	-0.05351	-0.924843	00:04	0.661003	0.585892	0.402167	Consistant circadian rhythm	Bacteria	Estimated absolute abundance Log10 /mL
Sphaerochaeta	1.48953	6.62465	05:17	0.00140551	0.322552	9.27397	00:00	3.42e-06	-0.0736759	-0.809301	-1:58	0.549506	0.631606	0.673192	Consistant circadian rhythm	Bacteria	Estimated absolute abundance Log10 /mL
Streptococcus	1.18803	2.32548	08:09	0.0273288	0.291705	9.62567	20:50	4.39e-06	0.0425863	-1.17391	00:02	0.728276	0.515576	0.655041	Consistant circadian rhythm	Bacteria	Estimated absolute abundance Log10 /mL
Succinivibrio	1.05957	1.40107	18:02	0.0167624	1.49216	7.05015	06:35	0.00202499	0.250358	0.762651	-1:29	0.670137	0.589633	0.21046	Consistant circadian rhythm	Bacteria	Estimated absolute abundance Log10 /mL
Succinivibrionaceae_UCG-002	1.583	1.09902	14:32	0.00675119	1.46596	1.93642	18:47	0.0145551	-0.289067	-2.6891	-1:28	0.664754	0.214606	0.257188	Consistant circadian rhythm	Bacteria	Estimated absolute abundance Log10 /mL
Syntrophococcus	1.92981	4.64798	14:16	0.00077324	1.59954	1.88059	20:40	0.0126136	-0.751365	1.0113	-1:13	0.251615	0.666417	0.0924776	Consistant circadian rhythm	Bacteria	Estimated absolute abundance Log10 /mL
U29.B03	0.792941	7.932	06:18	0.0437865	0.345619	8.98842	23:05	5.17e-05	-0.048769	-1.7982	00:07	0.687573	0.217336	0.170696	Consistant circadian rhythm	Bacteria	Estimated absolute abundance Log10 /mL
Anaerovorax	0.309564	8.30328	02:16	0.0953484	0.119041	8.40132	02:05	0.0402916	--	--	--	--	--	--	Gain circadian rhythm	Bacteria	Estimated absolute abundance Log10 /mL
Atopobium	1.09253	5.065	16:04	0.0568468	1.00124	4.82685	03:21	0.0388227	--	--	--	--	--	--	Gain circadian rhythm	Bacteria	Estimated absolute abundance Log10 /mL
Butyrivibrio	0.301243	8.65909	22:05	0.0638282	0.404422	8.78618	01:51	0.0434955	--	--	--	--	--	--	Gain circadian rhythm	Bacteria	Estimated absolute abundance Log10 /mL
CAG.352	0.893519	6.0561	20:45	0.0988802	1.55528	6.1651	21:14	0.00250443	--	--	--	--	--	--	Gain circadian rhythm	Bacteria	Estimated absolute abundance Log10 /mL
Christensenellaceae_R.7_group	0.0693852	9.59943	00:30	0.0997089	0.103306	9.61701	01:25	0.0208792	--	--	--	--	--	--	Gain circadian rhythm	Bacteria	Estimated absolute abundance Log10 /mL
Clostridia_vadinBB60_group	0.228214	5.37765	14:58	0.662601	1.07152	4.90155	23:59	0.0404953	--	--	--	--	--	--	Gain circadian rhythm	Bacteria	Estimated absolute abundance Log10 /mL
Colidextribacter	0.349063	7.80104	02:33	0.404877	0.774554	7.73209	21:20	0.00028406	--	--	--	--	--	--	Gain circadian rhythm	Bacteria	Estimated absolute abundance Log10 /mL
Coprococcus	0.705144	1.53762	11:20	0.174807	0.762662	0.790651	21:00	0.0321319	--	--	--	--	--	--	Gain circadian rhythm	Bacteria	Estimated absolute abundance Log10 /mL
DNF00809	0.574267	2.34159	12:10	0.231866	0.941275	2.11265	14:33	0.0460621	--	--	--	--	--	--	Gain circadian rhythm	Bacteria	Estimated absolute abundance Log10 /mL
Family_XIII_AD3011_group	0.253016	8.42018	20:25	0.111559	0.0994412	8.62206	03:06	0.0499811	--	--	--	--	--	--	Gain circadian rhythm	Bacteria	Estimated absolute abundance Log10 /mL
FD2005	0.400604	1.89447	03:46	0.597352	1.04591	2.58379	21:32	0.0299837							Gain circadian rhythm	Bacteria	Estimated absolute abundance Log10 /mL
Fibrobacter	0.934959	4.5898	18:17	0.145558	1.85882	4.9745	21:02	0.00023333							Gain circadian rhythm	Bacteria	Estimated absolute abundance Log10 /mL
Lachnospiraceae_ND3007_group	0.558202	2.46599	16:47	0.291111	2.34205	2.59583	06:49	6.14e-06							Gain circadian rhythm	Bacteria	Estimated absolute abundance Log10 /mL
Lachnospiraceae_UCG-002	0.566159	1.0265	09:07	0.0865329	0.704763	0.768789	08:49	0.0396972							Gain circadian rhythm	Bacteria	Estimated absolute abundance Log10 /mL
Lachnospiraceae_XPB1014_group	0.48308	6.26378	08:00	0.310956	1.40759	6.01692	12:50	0.00500519							Gain circadian rhythm	Bacteria	Estimated absolute abundance Log10 /mL
p.2534.18B5_gut_group	0.164652	0.64743	14:13	0.437113	0.677344	0.957477	23:56	0.025819							Gain circadian rhythm	Bacteria	Estimated absolute abundance Log10 /mL
Pirellula	0.671447	6.0786	13:26	0.174096	1.58285	6.17788	13:12	0.00276563	--	--	--	--	--	--	Gain circadian rhythm	Bacteria	Estimated absolute abundance Log10 /mL
Prevotellaceae_NK3B31_group	0.758908	6.48908	01:11	0.138207	1.27457	7.3385	03:10	0.00201231	--	--	--	--	--	--	Gain circadian rhythm	Bacteria	Estimated absolute abundance Log10 /mL
Prevotellaceae_UCG-004	0.557921	2.60785	02:07	0.183861	0.77767	2.99178	14:20	0.0313301	--	--	--	--	--	--	Gain circadian rhythm	Bacteria	Estimated absolute abundance Log10 /mL
Pseudobutyrivibrio	0.634004	2.65147	02:15	0.168438	1.47837	4.18909	00:15	0.00562716	--	--	--	--	--	--	Gain circadian rhythm	Bacteria	Estimated absolute abundance Log10 /mL
SAR324_clade	0.00579621	0.938136	10:37	0.987898	1.22226	0.7525	09:08	0.00036854	--	--	--	--	--	--	Gain circadian rhythm	Bacteria	Estimated absolute abundance Log10 /mL
Shuttleworthia	0.416694	0.260532	12:56	0.17216	0.531785	0.412895	07:51	0.0389185	--	--	--	--	--	--	Gain circadian rhythm	Bacteria	Estimated absolute abundance Log10 /mL
Solobacterium	0.668148	2.29808	06:48	0.146749	1.17796	1.93749	14:06	0.0173977	--	--	--	--	--	--	Gain circadian rhythm	Bacteria	Estimated absolute abundance Log10 /mL
UCG-002	0.374152	8.56971	02:35	0.0638798	0.620325	8.54496	02:30	0.0238784	--	--	--	--	--	--	Gain circadian rhythm	Bacteria	Estimated absolute abundance Log10 /mL
Acetitomaculum	0.111429	9.30055	21:13	0.0170725	0.0776821	9.26051	00:01	0.0950107	--	--	--	--	--	--	Loss circadian rhythm	Bacteria	Estimated absolute abundance Log10 /mL
Agathobacter	1.15575	1.46059	03:43	0.0246084	0.813382	1.61968	08:58	0.113478	--	--	--	--	--	--	Loss circadian rhythm	Bacteria	Estimated absolute abundance Log10 /mL
Anaerovibrio	1.18444	2.8387	09:53	0.0148439	0.655135	3.34208	09:25	0.260698	--	--	--	--	--	--	Loss circadian rhythm	Bacteria	Estimated absolute abundance Log10 /mL
Asteroleplasma	2.18871	6.40244	20:25	5.62e-06	0.775306	3.97009	00:11	0.500411	--	--	--	--	--	--	Loss circadian rhythm	Bacteria	Estimated absolute abundance Log10 /mL
Bacteroidales_UCG-001	0.427355	8.33621	17:27	0.0417635	0.314823	8.35198	20:42	0.119794	--	--	--	--	--	--	Loss circadian rhythm	Bacteria	Estimated absolute abundance Log10 /mL
Blautia	0.873218	7.63016	21:25	0.00197975	0.203957	7.59691	09:53	0.529318	--	--	--	--	--	--	Loss circadian rhythm	Bacteria	Estimated absolute abundance Log10 /mL
Desulfovibrio	1.35676	1.20737	09:52	0.00847292	0.247945	0.858338	17:47	0.502113	--	--	--	--	--	--	Loss circadian rhythm	Bacteria	Estimated absolute abundance Log10 /mL
Erysipelotrichaceae_UCG-002	0.586544	1.83166	20:03	0.0325462	0.170245	0.0851226	07:57	0.335531	--	--	--	--	--	--	Loss circadian rhythm	Bacteria	Estimated absolute abundance Log10 /mL
Erysipelotrichaceae_UCG-008	0.630691	0.612261	11:56	0.0475312	0.168752	0.588042	00:35	0.630416	--	--	--	--	--	--	Loss circadian rhythm	Bacteria	Estimated absolute abundance Log10 /mL
Family_XIII_UCG-001	0.522478	0.335166	09:21	0.0254553	0.498661	0.420257	06:08	0.0929242	--	--	--	--	--	--	Loss circadian rhythm	Bacteria	Estimated absolute abundance Log10 /mL
Izemoplasmataceae	0.978203	1.45299	00:24	0.0372673	0.167383	0.902567	07:29	0.600297	--	--	--	--	--	--	Loss circadian rhythm	Bacteria	Estimated absolute abundance Log10 /mL
Lachnospiraceae_NK3A20_group	0.143671	9.66837	20:07	0.00051935	0.0965487	9.58502	22:35	0.112661	--	--	--	--	--	--	Loss circadian rhythm	Bacteria	Estimated absolute abundance Log10 /mL
Lachnospiraceae_UCG-008	1.15546	4.07092	07:46	0.0199813	0.412273	3.4267	05:02	0.460696	--	--	--	--	--	--	Loss circadian rhythm	Bacteria	Estimated absolute abundance Log10 /mL
Mitochondria	1.15123	1.94807	08:03	0.0207697	0.0940499	2.14791	06:08	0.855914	--	--	--	--	--	--	Loss circadian rhythm	Bacteria	Estimated absolute abundance Log10 /mL
NK4A214_group	0.147602	9.72487	00:48	0.00312226	0.121502	9.7975	00:00	0.0613823	--	--	--	--	--	--	Loss circadian rhythm	Bacteria	Estimated absolute abundance Log10 /mL
p.1088.a5_gut_group	2.35066	5.07603	12:39	0.00018336	0.81129	5.88347	07:39	0.0972422	--	--	--	--	--	--	Loss circadian rhythm	Bacteria	Estimated absolute abundance Log10 /mL
Ruminococcaceae	1.18404	1.57172	14:11	0.0175806	0.620539	0.531204	02:15	0.0804957	--	--	--	--	--	--	Loss circadian rhythm	Bacteria	Estimated absolute abundance Log10 /mL
Sharpea	0.75354	6.65727	20:43	0.00744872	0.480226	1.75144	10:53	0.401975	--	--	--	--	--	--	Loss circadian rhythm	Bacteria	Estimated absolute abundance Log10 /mL
Sphaerochaeta	1.48953	6.62465	05:17	0.00140551	0.905752	6.29779	01:41	0.0661338	--	--	--	--	--	--	Loss circadian rhythm	Bacteria	Estimated absolute abundance Log10 /mL
Syntrophococcus	1.92981	4.64798	14:16	0.00077324	0.319355	5.63645	10:36	0.627767	--	--	--	--	--	--	Loss circadian rhythm	Bacteria	Estimated absolute abundance Log10 /mL
U29-B03	0.792941	7.932	06:18	0.0437865	0.0164935	8.55123	08:44	0.858809	--	--	--	--	--	--	Loss circadian rhythm	Bacteria	Estimated absolute abundance Log10 /mL
UCG-009	1.16817	2.72254	02:16	0.028323	1.00944	6.07723	02:00	0.0503366	--	--	--	--	--	--	Loss circadian rhythm	Bacteria	Estimated absolute abundance Log10 /mL
Methanobrevibacter.ruminantium.clade	0.0794313	8.55341	01:08	0.118539	0.131586	8.59352	00:36	0.00538545	--	--	--	--	--	--	Gain circadian rhythm	Archaea	Estimated absolute abundance Log10 /mL
Isotricha	0.297404	3.0579	10:57	0.594073	1.19096	3.23058	09:28	0.00426163	--	--	--	--	--	--	Gain circadian rhythm	Protozoa	Estimated absolute abundance Log10 /mL
