# Supplementary material for: Microbial diurnal rhythmicity in the rumen fluid impacted by feeding regimes and exogenous microbiome providing novel mechanisms regulating dynamics of the rumen microbiome
Source: Microbiome. 2025 Jun 16;13:142. doi: 10.1186/s40168-025-02134-6 (PMC12168421; doi:10.1186/s40168-025-02134-6)
Supplement: Supplementary file 11 — Supplementary Material 10: Suppl file S3. The circadian rhythm information of functional pathways in ruminal microbiota [file 40168_2025_2134_MOESM10_ESM.xlsx]

## Sheet: Sheet1
The circadian rhythm of functional pathways in rumen microbiota under ad libitum feeding regime
Pathways	Circadian parameters
	amplitude	mesor	peak_time_hours	rhythmic_p	Domain	Abundance
ABC_transporters_.PATH.ko02010.	0.00091937	0.0316826	15:48	0.0134941	Bacteria	Relative abundance
Alanine__aspartate_and_glutamate_metabolism_.PATH.ko00250.	9.82105e-05	0.00684758	03:49	0.00148858	Bacteria	Relative abundance
Amino_acid_metabolism	7.60428e-06	0.00103289	21:12	0.00815697	Bacteria	Relative abundance
Amino_acid_related_enzymes_.BR.ko01007.	4.27022e-05	0.00065993	17:10	0.00111363	Bacteria	Relative abundance
Amoebiasis_.PATH.ko05146.	2.08378e-05	0.000153744	20:19	0.000250069	Bacteria	Relative abundance
Antimicrobial_resistance_genes_.BR.ko01504.	2.84247e-05	0.000670922	04:01	0.0111989	Bacteria	Relative abundance
Apoptosis_.PATH.ko04210.	6.66353e-05	0.000476044	02:22	0.00319914	Bacteria	Relative abundance
Arabinogalactan_biosynthesis_._Mycobacterium_.PATH.ko00572.	1.70785e-05	0.000224152	11:16	0.000473007	Bacteria	Relative abundance
Arachidonic_acid_metabolism_.PATH.ko00590.	3.43528e-05	0.000786636	01:23	0.0264621	Bacteria	Relative abundance
Atrazine_degradation_.PATH.ko00791.	1.75379e-06	9.86271e-06	18:37	0.00123228	Bacteria	Relative abundance
Autophagy_._yeast_.PATH.ko04138.	2.52098e-06	2.50017e-05	10:22	4.7387e-05	Bacteria	Relative abundance
Bacterial_chemotaxis_.PATH.ko02030.	9.70661e-05	0.00234918	11:33	0.0191914	Bacteria	Relative abundance
Bacterial_secretion_system_.PATH.ko03070.	4.22181e-05	0.00166866	20:27	6.52579e-05	Bacteria	Relative abundance
Base_excision_repair_.PATH.ko03410.	2.39955e-05	0.00572573	01:39	0.0303273	Bacteria	Relative abundance
Benzoate_degradation_.PATH.ko00362.	2.78443e-05	0.000232656	19:53	6.94286e-08	Bacteria	Relative abundance
beta.Alanine_metabolism_.PATH.ko00410.	4.55587e-05	0.00122187	00:54	0.00642201	Bacteria	Relative abundance
beta.Lactam_resistance_.PATH.ko01501.	0.000101254	0.00132148	03:19	0.0011959	Bacteria	Relative abundance
Biofilm_formation_._Vibrio_cholerae_.PATH.ko05111.	8.03273e-06	0.000269297	01:38	0.00293009	Bacteria	Relative abundance
Biosynthesis_of_unsaturated_fatty_acids_.PATH.ko01040.	2.03054e-06	8.2396e-06	19:57	0.0111926	Bacteria	Relative abundance
Butanoate_metabolism_.PATH.ko00650.	8.78578e-05	0.00437068	13:13	0.000102749	Bacteria	Relative abundance
Calcium_signaling_pathway_.PATH.ko04020.	1.0207e-07	2.11406e-07	18:09	0.0446066	Bacteria	Relative abundance
Caprolactam_degradation_.PATH.ko00930.	4.25315e-07	9.27917e-07	14:23	0.0067944	Bacteria	Relative abundance
Carbohydrate_metabolism	3.89573e-05	0.00134806	04:17	0.0440647	Bacteria	Relative abundance
Carbon_fixation_pathways_in_prokaryotes_.PATH.ko00720.	1.44331e-05	0.00254222	06:21	0.00657344	Bacteria	Relative abundance
Carotenoid_biosynthesis_.PATH.ko00906.	4.51516e-06	4.1826e-05	23:38	0.013387	Bacteria	Relative abundance
Cell_growth	0.000484007	0.0106906	14:03	0.021722	Bacteria	Relative abundance
Cell_motility	1.25555e-05	0.000121871	10:26	2.43655e-05	Bacteria	Relative abundance
Chagas_disease_.PATH.ko05142.	1.00829e-05	9.96882e-05	14:07	0.000185686	Bacteria	Relative abundance
Chaperones_and_folding_catalysts_.BR.ko03110.	0.000311564	0.010564	02:46	0.0106823	Bacteria	Relative abundance
Chloroalkane_and_chloroalkene_degradation_.PATH.ko00625.	3.89839e-06	4.22812e-05	17:13	0.0104748	Bacteria	Relative abundance
Chromosome_and_associated_proteins_.BR.ko03036.	0.000151786	0.0132915	15:01	0.0095835	Bacteria	Relative abundance
Cofactor_metabolism	2.41555e-05	0.000340228	03:01	0.00243011	Bacteria	Relative abundance
Cysteine_and_methionine_metabolism_.PATH.ko00270.	9.51409e-05	0.0100253	18:13	5.26864e-05	Bacteria	Relative abundance
Cytoskeleton_proteins_.BR.ko04812.	3.68555e-06	5.56938e-05	09:20	0.0324216	Bacteria	Relative abundance
D.Alanine_metabolism_.PATH.ko00473.	1.84752e-05	0.00201756	15:31	3.49841e-05	Bacteria	Relative abundance
D.Arginine_and_D.ornithine_metabolism_.PATH.ko00472.	7.28961e-06	3.37542e-05	09:54	6.91457e-05	Bacteria	Relative abundance
D.Glutamine_and_D.glutamate_metabolism_.PATH.ko00471.	1.46674e-05	0.00268234	03:35	0.00300041	Bacteria	Relative abundance
DNA_repair_and_recombination_proteins_.BR.ko03400.	3.95864e-05	0.00827401	20:24	0.0434682	Bacteria	Relative abundance
DNA_replication_proteins_.BR.ko03032.	0.000145085	0.00842112	03:35	0.00426148	Bacteria	Relative abundance
Endocytosis_.PATH.ko04144.	3.22781e-07	6.4101e-07	02:25	0.0128298	Bacteria	Relative abundance
Energy_metabolism	5.92237e-05	0.00462278	12:03	1.61036e-06	Bacteria	Relative abundance
Epithelial_cell_signaling_in_Helicobacter_pylori_infection_.PATH.ko05120.	1.34888e-05	0.00172891	00:37	0.0285882	Bacteria	Relative abundance
Exosome_.BR.ko04147.	2.52919e-05	0.00201721	11:13	0.0204148	Bacteria	Relative abundance
Fatty_acid_degradation_.PATH.ko00071.	3.31549e-06	3.26052e-05	12:38	0.000866242	Bacteria	Relative abundance
Fluorobenzoate_degradation_.PATH.ko00364.	6.33005e-07	2.7036e-06	19:46	0.0278948	Bacteria	Relative abundance
Folate_biosynthesis_.PATH.ko00790.	0.000202569	0.00690056	02:39	0.00899984	Bacteria	Relative abundance
Fructose_and_mannose_metabolism_.PATH.ko00051.	0.000212271	0.00650925	00:29	0.00134062	Bacteria	Relative abundance
Galactose_metabolism_.PATH.ko00052.	0.000239462	0.00717268	02:27	0.00229996	Bacteria	Relative abundance
Glutathione_metabolism_.PATH.ko00480.	4.96982e-05	0.00148801	02:06	0.0106173	Bacteria	Relative abundance
Glycerolipid_metabolism_.PATH.ko00561.	0.000117957	0.00319107	16:48	0.0114839	Bacteria	Relative abundance
Glycerophospholipid_metabolism_.PATH.ko00564.	9.55301e-05	0.00641846	03:52	0.0033012	Bacteria	Relative abundance
Glycine__serine_and_threonine_metabolism_.PATH.ko00260.	7.04645e-05	0.00878566	11:45	0.000434982	Bacteria	Relative abundance
Glycolysis_._Gluconeogenesis_.PATH.ko00010.	0.000225529	0.0231792	01:10	0.0016184	Bacteria	Relative abundance
Glycosaminoglycan_degradation_.PATH.ko00531.	3.16724e-05	0.00020116	02:29	0.000972905	Bacteria	Relative abundance
Glycosphingolipid_biosynthesis_._lacto_and_neolacto_series_.PATH.ko00601.	1.63731e-07	1.38958e-07	09:16	0.0299329	Bacteria	Relative abundance
Glycosyltransferases_.BR.ko01003.	1.31468e-05	8.88753e-05	19:27	1.69178e-05	Bacteria	Relative abundance
Glyoxylate_and_dicarboxylate_metabolism_.PATH.ko00630.	0.000132846	0.00969597	01:13	0.0147191	Bacteria	Relative abundance
Histidine_metabolism_.PATH.ko00340.	6.78331e-05	0.00862323	15:56	0.0103135	Bacteria	Relative abundance
Homologous_recombination_.PATH.ko03440.	5.41445e-05	0.00937702	04:05	0.0137877	Bacteria	Relative abundance
Inositol_phosphate_metabolism_.PATH.ko00562.	3.62481e-05	0.000670221	03:24	0.00705026	Bacteria	Relative abundance
Lipid_biosynthesis_proteins_.BR.ko01004.	1.87878e-05	0.000265896	06:25	0.011011	Bacteria	Relative abundance
Lipoic_acid_metabolism_.PATH.ko00785.	4.49119e-05	0.00110478	05:29	0.00334858	Bacteria	Relative abundance
Lipopolysaccharide_biosynthesis_.PATH.ko00540.	0.000302386	0.00692544	02:07	0.0204981	Bacteria	Relative abundance
Lipopolysaccharide_biosynthesis_proteins_.BR.ko01005.	1.2464e-05	4.19584e-05	00:12	0.00284128	Bacteria	Relative abundance
Longevity_regulating_pathway_._multiple_species_.PATH.ko04213.	1.38617e-05	0.000875226	06:51	9.29656e-05	Bacteria	Relative abundance
Lysine_biosynthesis_.PATH.ko00300.	4.35258e-05	0.00846179	18:54	0.0060121	Bacteria	Relative abundance
Lysine_degradation_.PATH.ko00310.	3.9503e-05	0.000404703	12:46	4.55715e-06	Bacteria	Relative abundance
Membrane_trafficking_.BR.ko04131.	9.59156e-07	3.39571e-06	21:07	0.00630643	Bacteria	Relative abundance
Mineral_absorption_.PATH.ko04978.	8.65572e-06	3.92126e-05	01:15	0.00254295	Bacteria	Relative abundance
Mitochondrial_biogenesis_.BR.ko03029.	1.97476e-05	0.000555114	01:38	0.0412165	Bacteria	Relative abundance
N.Glycan_biosynthesis_.PATH.ko00510.	2.08133e-05	0.0006098	02:47	0.0147255	Bacteria	Relative abundance
Nicotinate_and_nicotinamide_metabolism_.PATH.ko00760.	6.36467e-05	0.00711772	00:52	0.000235362	Bacteria	Relative abundance
NOD.like_receptor_signaling_pathway_.PATH.ko04621.	1.74823e-05	0.00152113	15:05	0.029859	Bacteria	Relative abundance
Non.homologous_end.joining_.PATH.ko03450.	2.73246e-06	1.30575e-05	11:49	0.00382596	Bacteria	Relative abundance
Nucleotide_excision_repair_.PATH.ko03420.	3.03914e-05	0.0060034	04:07	0.0215208	Bacteria	Relative abundance
O.Antigen_nucleotide_sugar_biosynthesis_.PATH.ko00541.	4.24805e-05	0.00358163	22:28	0.00302294	Bacteria	Relative abundance
One_carbon_pool_by_folate_.PATH.ko00670.	7.26211e-06	0.00186617	03:06	0.0453945	Bacteria	Relative abundance
Other_glycan_degradation_.PATH.ko00511.	0.000140042	0.00199686	03:19	0.00755172	Bacteria	Relative abundance
Oxidative_phosphorylation_.PATH.ko00190.	0.000220985	0.0186956	05:28	0.000696004	Bacteria	Relative abundance
Pantothenate_and_CoA_biosynthesis_.PATH.ko00770.	2.99005e-05	0.00526025	01:28	0.0171452	Bacteria	Relative abundance
Penicillin_and_cephalosporin_biosynthesis_.PATH.ko00311.	8.45483e-06	0.000110687	00:15	0.00330195	Bacteria	Relative abundance
Peptidases_and_inhibitors_.BR.ko01002.	0.000109728	0.0174943	23:59	0.0154582	Bacteria	Relative abundance
Peptidoglycan_biosynthesis_.PATH.ko00550.	6.60905e-05	0.0106352	21:25	0.00069513	Bacteria	Relative abundance
Peptidoglycan_biosynthesis_and_degradation_proteins_.BR.ko01011.	3.1357e-05	0.00116248	02:26	0.0460187	Bacteria	Relative abundance
Phenylalanine__tyrosine_and_tryptophan_biosynthesis_.PATH.ko00400.	4.9258e-05	0.0120952	00:08	0.00223301	Bacteria	Relative abundance
Phosphotransferase_system_.PTS._.PATH.ko02060.	6.43269e-05	0.000710284	18:26	9.01268e-05	Bacteria	Relative abundance
Photosynthesis_._antenna_proteins_.PATH.ko00196.	7.36595e-06	1.38411e-05	21:35	4.96779e-07	Bacteria	Relative abundance
Photosynthesis_.PATH.ko00195.	2.33224e-05	4.38309e-05	21:35	5.0295e-07	Bacteria	Relative abundance
Photosynthesis_proteins_.BR.ko00194.	1.33666e-06	4.14947e-06	08:09	0.00153195	Bacteria	Relative abundance
Plant.pathogen_interaction_.PATH.ko04626.	1.02181e-05	0.00100098	10:43	7.85658e-05	Bacteria	Relative abundance
Porphyrin_and_chlorophyll_metabolism_.PATH.ko00860.	0.000336775	0.0131401	08:37	0.000356119	Bacteria	Relative abundance
Prenyltransferases_.BR.ko01006.	3.8975e-07	8.4325e-07	14:30	0.00718738	Bacteria	Relative abundance
Primary_bile_acid_biosynthesis_.PATH.ko00120.	7.30506e-06	8.18985e-05	21:57	5.9925e-05	Bacteria	Relative abundance
Prokaryotic_defense_system_.BR.ko02048.	0.000225933	0.0063778	19:26	2.05079e-06	Bacteria	Relative abundance
Propanoate_metabolism_.PATH.ko00640.	6.54793e-05	0.00128906	12:22	0.00847806	Bacteria	Relative abundance
Protein_digestion_and_absorption_.PATH.ko04974.	4.9042e-05	0.000839864	03:11	0.0183301	Bacteria	Relative abundance
Protein_phosphatases_and_associated_proteins_.BR.ko01009.	2.46806e-07	6.0875e-07	11:49	0.0374471	Bacteria	Relative abundance
Protein_processing	7.87006e-05	0.00461415	12:38	1.11622e-05	Bacteria	Relative abundance
Protein_processing_in_endoplasmic_reticulum_.PATH.ko04141.	6.09789e-05	0.00191723	03:33	0.0104346	Bacteria	Relative abundance
Purine_metabolism_.PATH.ko00230.	0.000196618	0.0270664	03:29	0.0193534	Bacteria	Relative abundance
Pyrimidine_metabolism_.PATH.ko00240.	0.000144692	0.0204414	05:21	0.0227724	Bacteria	Relative abundance
Renin.angiotensin_system_.PATH.ko04614.	1.28382e-05	0.000248671	15:19	0.00208054	Bacteria	Relative abundance
Replication_and_repair	4.27432e-05	0.00594782	17:45	0.000164992	Bacteria	Relative abundance
Retinol_metabolism_.PATH.ko00830.	1.16381e-06	4.24609e-06	05:55	0.000988525	Bacteria	Relative abundance
Riboflavin_metabolism_.PATH.ko00740.	0.000104948	0.00393607	04:23	0.00454379	Bacteria	Relative abundance
Ribosome_biogenesis_.BR.ko03009.	0.00021077	0.0306085	16:12	0.00201474	Bacteria	Relative abundance
RNA_polymerase_.PATH.ko03020.	1.66511e-05	0.00328415	15:52	0.00358713	Bacteria	Relative abundance
RNA_transport_.PATH.ko03013.	2.12953e-05	0.00133778	15:18	0.000250611	Bacteria	Relative abundance
Secondary_bile_acid_biosynthesis_.PATH.ko00121.	1.9946e-05	0.000895928	21:14	0.0028122	Bacteria	Relative abundance
Secondary_metabolism	1.09717e-05	8.10145e-05	15:55	3.96778e-05	Bacteria	Relative abundance
Signaling_proteins	1.48368e-05	0.00254892	15:45	0.00339991	Bacteria	Relative abundance
Sphingolipid_metabolism_.PATH.ko00600.	1.1892e-05	0.000197205	06:47	0.0308628	Bacteria	Relative abundance
Staphylococcus_aureus_infection_.PATH.ko05150.	1.86811e-06	9.63177e-06	18:35	0.000766554	Bacteria	Relative abundance
Starch_and_sucrose_metabolism_.PATH.ko00500.	0.000195267	0.0116497	22:52	8.85831e-05	Bacteria	Relative abundance
Steroid_biosynthesis_.PATH.ko00100.	8.35462e-07	2.30997e-06	23:06	0.00377258	Bacteria	Relative abundance
Steroid_hormone_biosynthesis_.PATH.ko00140.	2.43999e-06	1.02064e-05	01:39	0.000905307	Bacteria	Relative abundance
Structural_proteins	0.000297391	0.00483177	03:48	0.00311142	Bacteria	Relative abundance
Sulfur_metabolism_.PATH.ko00920.	2.8872e-05	0.0049341	15:39	0.0493994	Bacteria	Relative abundance
Sulfur_relay_system_.PATH.ko04122.	2.05101e-05	0.00179823	05:25	0.0271851	Bacteria	Relative abundance
Thiamine_metabolism_.PATH.ko00730.	5.81454e-05	0.00853694	05:19	0.000333386	Bacteria	Relative abundance
Transcription	2.06497e-05	0.00146416	16:25	0.000658759	Bacteria	Relative abundance
Transcription_machinery_.BR.ko03021.	0.000156901	0.0139655	05:23	1.09046e-05	Bacteria	Relative abundance
Transfer_RNA_biogenesis_.BR.ko03016.	8.37194e-05	0.0218712	13:17	0.00359958	Bacteria	Relative abundance
Translation	3.75906e-05	0.000692369	14:45	0.0175494	Bacteria	Relative abundance
Transport	0.000121846	0.00747648	05:00	0.0438541	Bacteria	Relative abundance
Tryptophan_metabolism_.PATH.ko00380.	1.44105e-05	0.000215896	14:49	0.000587713	Bacteria	Relative abundance
Two.component_system_.BR.ko02022.	4.69098e-05	0.00109628	13:16	0.00516067	Bacteria	Relative abundance
Valine__leucine_and_isoleucine_biosynthesis_.PATH.ko00290.	1.77395e-05	0.00164781	20:46	0.00719484	Bacteria	Relative abundance
Valine__leucine_and_isoleucine_degradation_.PATH.ko00280.	3.46465e-05	0.000319401	16:50	3.058e-05	Bacteria	Relative abundance
Vitamin_B6_metabolism_.PATH.ko00750.	8.39719e-05	0.00212433	04:20	0.00506872	Bacteria	Relative abundance
Zeatin_biosynthesis_.PATH.ko00908.	2.55208e-05	0.00135713	02:54	0.0334688	Bacteria	Relative abundance
AMPK_signaling_pathway_.PATH.ko04152.	4.08219e-06	0.00106577	05:43	0.00348827	Archaea	Relative abundance
Arachidonic_acid_metabolism_.PATH.ko00590.	2.37571e-05	0.000474645	00:52	0.017228	Archaea	Relative abundance
Basal_transcription_factors_.PATH.ko03022.	3.32267e-05	0.00369495	02:22	0.00380427	Archaea	Relative abundance
Biotin_metabolism_.PATH.ko00780.	1.6237e-05	0.00209092	15:12	0.0256504	Archaea	Relative abundance
C5.Branched_dibasic_acid_metabolism_.PATH.ko00660.	2.11739e-05	0.00427493	15:54	9.80159e-05	Archaea	Relative abundance
Carbohydrate_metabolism	2.0102e-05	0.00206009	20:53	0.00728481	Archaea	Relative abundance
Carbon_fixation_pathways_in_prokaryotes_.PATH.ko00720.	8.43432e-06	0.00325152	18:07	0.0132566	Archaea	Relative abundance
Cell_cycle_._Caulobacter_.PATH.ko04112.	4.5808e-05	0.00119286	18:42	0.0217952	Archaea	Relative abundance
Chromosome_and_associated_proteins_.BR.ko03036.	1.23011e-05	0.00533174	13:15	0.00917202	Archaea	Relative abundance
Cysteine_and_methionine_metabolism_.PATH.ko00270.	2.39428e-05	0.0120592	02:19	0.0285591	Archaea	Relative abundance
Cytoskeleton_proteins_.BR.ko04812.	4.08049e-06	0.00106577	05:43	0.00346905	Archaea	Relative abundance
Epithelial_cell_signaling_in_Helicobacter_pylori_infection_.PATH.ko05120.	2.36143e-05	0.00311987	01:03	0.00403081	Archaea	Relative abundance
Fanconi_anemia_pathway_.PATH.ko03460.	4.08216e-06	0.00106577	05:43	0.0034826	Archaea	Relative abundance
Fatty_acid_biosynthesis_.PATH.ko00061.	3.26801e-05	0.00107143	14:47	0.0210645	Archaea	Relative abundance
Function_unknown	0.000209228	0.0656962	01:22	0.015972	Archaea	Relative abundance
Glycerolipid_metabolism_.PATH.ko00561.	1.7022e-05	6.11517e-05	13:53	0.0113551	Archaea	Relative abundance
Glycerophospholipid_metabolism_.PATH.ko00564.	4.44673e-05	0.00750762	01:05	0.0375126	Archaea	Relative abundance
Glycine__serine_and_threonine_metabolism_.PATH.ko00260.	1.43377e-05	0.00750826	13:30	0.0115416	Archaea	Relative abundance
Histidine_metabolism_.PATH.ko00340.	1.54256e-05	0.0106573	13:11	0.0108391	Archaea	Relative abundance
Inositol_phosphate_metabolism_.PATH.ko00562.	3.51984e-06	0.00110422	16:40	0.00272962	Archaea	Relative abundance
Lipid_biosynthesis_proteins_.BR.ko01004.	3.234e-06	0.00105197	05:01	0.025894	Archaea	Relative abundance
MAPK_signaling_pathway_._fly_.PATH.ko04013.	6.55964e-06	3.84556e-05	16:43	0.000676895	Archaea	Relative abundance
Membrane_trafficking_.BR.ko04131.	4.09581e-06	0.00106574	05:42	0.00331978	Archaea	Relative abundance
mRNA_surveillance_pathway_.PATH.ko03015.	8.16039e-06	0.00213157	05:43	0.0035206	Archaea	Relative abundance
Nitrogen_metabolism_.PATH.ko00910.	2.94098e-05	0.00481	00:02	0.0144349	Archaea	Relative abundance
Parathyroid_hormone_synthesis__secretion_and_action_.PATH.ko04928.	4.08218e-06	0.00106577	05:43	0.00348593	Archaea	Relative abundance
Pentose_and_glucuronate_interconversions_.PATH.ko00040.	3.35863e-05	0.00310061	15:24	0.00910911	Archaea	Relative abundance
Peptidoglycan_biosynthesis_.PATH.ko00550.	6.24572e-05	0.00374984	14:59	0.00156166	Archaea	Relative abundance
Phenylalanine_metabolism_.PATH.ko00360.	3.38162e-05	0.00265203	02:47	0.00879708	Archaea	Relative abundance
Proteasome_.PATH.ko03050.	1.22761e-05	0.0031974	05:43	0.00348191	Archaea	Relative abundance
Protein_export_.PATH.ko03060.	9.14779e-05	0.0075836	13:53	0.00259778	Archaea	Relative abundance
Quorum_sensing_.PATH.ko02024.	0.000141908	0.00796726	00:37	9.29236e-05	Archaea	Relative abundance
Ribosome_biogenesis_.BR.ko03009.	5.46502e-05	0.0128677	14:19	0.0464804	Archaea	Relative abundance
Ribosome_biogenesis_in_eukaryotes_.PATH.ko03008.	2.512e-05	0.00954583	08:50	0.0394314	Archaea	Relative abundance
RNA_degradation_.PATH.ko03018.	3.50178e-05	0.00807312	12:39	0.0248333	Archaea	Relative abundance
RNA_polymerase_.PATH.ko03020.	3.72822e-05	0.0148538	06:54	0.00354339	Archaea	Relative abundance
RNA_transport_.PATH.ko03013.	4.00276e-05	0.0138442	06:00	0.0331729	Archaea	Relative abundance
Starch_and_sucrose_metabolism_.PATH.ko00500.	1.73808e-05	0.00218541	16:43	9.86948e-05	Archaea	Relative abundance
Structural_proteins	2.72321e-05	0.00152083	01:20	0.0105676	Archaea	Relative abundance
Translation	2.04967e-05	0.00532907	05:44	0.00328719	Archaea	Relative abundance
Translation_factors_.BR.ko03012.	2.88367e-05	0.00645959	13:28	0.0341784	Archaea	Relative abundance
Valine__leucine_and_isoleucine_biosynthesis_.PATH.ko00290.	4.70097e-06	0.00213853	12:25	0.00853792	Archaea	Relative abundance
Valine__leucine_and_isoleucine_degradation_.PATH.ko00280.	3.33154e-05	0.00309063	06:58	0.00904207	Archaea	Relative abundance

## Sheet: Sheet2
The circadian rhythm of functional pathways in rumen microbiota under time restricted feeding regime
Pathways	Daytime Feeding				Nighttime Feeding				Circadian Rhythm Parameter Difference			P-value for the difference			Circadian rhythm catagory	Domain
	amplitude	mesor	peak time	rhythmicity_p	amplitude	mesor	peak time	rhythmicity_p	amplitude	mesor	peak time	amplitude	mesor	peak time
Longevity_regulating_pathway_._multiple_species_.PATH.ko04213.	3.92e-05	0.0008584	05:37	1.63e-10	3.29e-05	0.000858464	17:45	6.2e-10	-6.32e-06	6.44e-08	-12:08	0.384416	0.989995	4.8e-34	Feeding time responsive	Bacteria
Glycosyltransferases_.BR.ko01003.	2.81e-05	0.000106408	17:48	1.19e-06	2.78e-05	0.000103317	05:57	8.07e-08	-2.55e-07	-3.09e-06	-12:09	0.971883	0.545323	1.15e-24	Feeding time responsive	Bacteria
Staphylococcus_aureus_infection_.PATH.ko05150.	4.25e-06	9.73e-06	16:17	2.42e-06	4.24e-06	1.02e-05	04:35	0.00474407	-8.42e-09	4.2e-07	-12:18	0.996035	0.726139	1.05e-12	Feeding time responsive	Bacteria
RNA_degradation_.PATH.ko03018.	0.0002656	0.00900155	05:17	1.84e-06	0.000208327	0.00874137	18:00	0.00376548	-5.73e-05	-0.000260181	-12:43	0.51298	4.05e-05	4.38e-13	Feeding time responsive	Bacteria
Primary_bile_acid_biosynthesis_.PATH.ko00120.	1.69e-05	9.58e-05	18:08	0.000287833	2.6e-05	0.000159848	06:57	0.0201443	9.04e-06	6.4e-05	-12:49	0.447273	1.47e-12	1.73e-06	Feeding time responsive	Bacteria
Cell_cycle_._Caulobacter_.PATH.ko04112.	0.000111534	0.00700289	04:49	0.00111448	0.000123726	0.00689668	17:41	0.0085682	1.22e-05	-0.00010621	-12:52	0.830148	0.00887091	1.02e-08	Feeding time responsive	Bacteria
Glycerolipid_metabolism_.PATH.ko00561.	0.000216516	0.00336823	16:43	6.61e-05	0.000232725	0.0035947	05:36	0.000233746	1.62e-05	0.000226461	-12:53	0.839424	8.99e-05	5.96e-14	Feeding time responsive	Bacteria
Tyrosine_metabolism_.PATH.ko00350.	1.42e-05	4.74e-05	15:26	1.21e-06	1.57e-05	5.59e-05	04:40	0.0482171	1.54e-06	8.52e-06	-11:13	0.853626	0.149928	1.08e-06	Feeding time responsive	Bacteria
Peroxisome_.PATH.ko04146.	1.74e-05	5.52e-05	17:27	0.000641375	2.95e-05	0.000107592	06:40	0.0135509	1.21e-05	5.24e-05	-11:13	0.340367	2.6e-08	5.33e-06	Feeding time responsive	Bacteria
Glutathione_metabolism_.PATH.ko00480.	7.22e-05	0.00142156	06:03	0.00968645	7.59e-05	0.00127415	19:38	0.0218996	3.72e-06	-0.000147415	-11:34	0.930302	2.15e-06	4.22e-06	Feeding time responsive	Bacteria
Homologous_recombination_.PATH.ko03440.	0.000127629	0.00930329	02:05	6.84e-05	9.53e-05	0.00919939	15:43	0.0368357	-3.23e-05	-0.000103907	-11:38	0.553843	0.00763335	2.33e-07	Feeding time responsive	Bacteria
Translation_factors_.BR.ko03012.	7.45e-05	0.0131357	04:37	0.0352851	0.000142447	0.0128943	18:22	0.0193653	6.8e-05	-0.000241402	-11:45	0.327987	1.92e-06	0.000392841	Feeding time responsive	Bacteria
Valine__leucine_and_isoleucine_degradation_.PATH.ko00280.	3.38e-05	0.000353889	13:11	0.000447163	4.22e-05	0.000331963	02:59	9.75e-05	8.35e-06	-2.19e-05	-11:47	0.54915	0.0271338	2.04e-11	Feeding time responsive	Bacteria
Ribosome_.PATH.ko03010.	0.000503539	0.0493591	03:47	0.000668241	0.000571704	0.0485355	17:37	0.0278545	6.82e-05	-0.00082361	-11:50	0.816387	0.000103358	2.72e-06	Feeding time responsive	Bacteria
D.Glutamine_and_D.glutamate_metabolism_.PATH.ko00471.	2.12e-05	0.00265343	03:37	0.0018416	4.15e-05	0.00263777	17:38	0.000112611	2.03e-05	-1.57e-05	-10:01	0.0987324	0.0717593	4.81e-08	Feeding time responsive	Bacteria
Galactose_metabolism_.PATH.ko00052.	0.000304963	0.00723019	22:57	0.00218911	0.000640988	0.00795629	07:58	5.18e-06	0.000336026	0.000726098	09:01	0.0420484	2.9e-09	7.99e-08	Feeding time responsive	Bacteria
Prenyltransferases_.BR.ko01006.	9.21e-07	1.05e-06	11:09	1.45e-10	7.86e-07	1.1e-06	20:12	4.96e-06	-1.35e-07	5.17e-08	09:03	0.513343	0.723582	4.33e-18	Feeding time responsive	Bacteria
Glycan_metabolism	8.42e-05	0.00142572	17:19	7.02e-10	4.01e-05	0.00135748	02:23	0.00207189	-4.41e-05	-6.82e-05	09:04	0.0131398	1.45e-07	9.34e-11	Feeding time responsive	Bacteria
Photosynthesis_proteins_.BR.ko00194.	5.83e-07	3.6e-06	20:03	0.0295908	1.73e-06	3.96e-06	05:11	1.63e-05	1.15e-06	3.62e-07	09:08	0.0141934	0.270172	8.02e-05	Feeding time responsive	Bacteria
Amino_sugar_and_nucleotide_sugar_metabolism_.PATH.ko00520.	0.000110725	0.00994165	21:21	0.00128349	0.000278741	0.0100865	06:38	1.51e-08	0.000168015	0.000144811	09:16	0.00306966	0.000333995	2.2e-09	Feeding time responsive	Bacteria
Bacterial_motility_proteins_.BR.ko02035.	0.000126242	0.00113341	10:58	4.67e-05	0.000111144	0.00108824	20:29	0.000566422	-1.51e-05	-4.52e-05	09:31	0.725447	0.138447	1.23e-10	Feeding time responsive	Bacteria
Bacterial_motility_proteins_.BR.ko02035.	0.000126242	0.00113341	10:58	4.67e-05	0.000111142	0.00108824	20:29	0.000566424	-1.51e-05	-4.52e-05	09:31	0.725412	0.138447	1.23e-10	Feeding time responsive	Bacteria
Nucleotide_metabolism	1.87e-05	8.66e-05	22:22	0.0388139	6.27e-05	0.000205952	07:54	0.00568454	4.4e-05	0.000119353	09:32	0.0669466	3.63e-11	0.0088218	Feeding time responsive	Bacteria
Insulin_signaling_pathway_.PATH.ko04910.	1.13e-05	7.79e-05	21:24	0.000155203	1.04e-05	7.4e-05	06:56	0.000137118	-8.56e-07	-3.94e-06	09:33	0.825999	0.153665	5.96e-11	Feeding time responsive	Bacteria
Sulfur_metabolism_.PATH.ko00920.	7.59e-05	0.00488675	10:35	2.71e-05	0.000105342	0.00483568	20:18	8.41e-08	2.95e-05	-5.11e-05	09:43	0.23981	0.00430863	8.54e-16	Feeding time responsive	Bacteria
Methane_metabolism_.PATH.ko00680.	5.75e-05	0.00273203	10:18	1.27e-08	0.00010148	0.00265663	20:03	5.86e-09	4.4e-05	-7.54e-05	09:45	0.0172907	2.68e-08	1.62e-18	Feeding time responsive	Bacteria
Arginine_biosynthesis_.PATH.ko00220.	5.27e-05	0.00339144	09:18	0.0002732	4.44e-05	0.00338875	19:04	0.000270643	-8.3e-06	-2.69e-06	09:46	0.649462	0.83509	2.1e-10	Feeding time responsive	Bacteria
Cytochrome_P450_.BR.ko00199.	4.67e-07	5.02e-07	10:30	1.26e-07	4.39e-07	5.55e-07	20:26	2.34e-07	-2.78e-08	5.24e-08	09:56	0.806684	0.514214	5.8e-20	Feeding time responsive	Bacteria
D.Arginine_and_D.ornithine_metabolism_.PATH.ko00472.	1.04e-05	4.02e-05	10:08	3.12e-07	1.51e-05	4.36e-05	20:03	1.5e-10	4.78e-06	3.36e-06	09:56	0.0923876	0.0939396	3.7e-22	Feeding time responsive	Bacteria
Fatty_acid_degradation_.PATH.ko00071.	9.81e-06	3.29e-05	09:56	1.15e-13	1.18e-05	3.01e-05	19:56	9.74e-11	1.99e-06	-2.73e-06	10:00	0.314549	0.051638	7.66e-31	Feeding time responsive	Bacteria
Fructose_and_mannose_metabolism_.PATH.ko00051.	0.000345733	0.00657899	21:32	0.00118008	0.000795158	0.00758529	07:32	0.000124108	0.000449425	0.0010063	10:01	0.0461333	1.7e-09	4.33e-07	Feeding time responsive	Bacteria
Glycolysis_._Gluconeogenesis_.PATH.ko00010.	0.000372631	0.0231485	22:25	1.66e-05	0.000522149	0.0237175	08:33	0.000225621	0.000149518	0.000569046	10:08	0.3479	1.03e-06	2.11e-11	Feeding time responsive	Bacteria
Bacterial_chemotaxis_.PATH.ko02030.	0.000164835	0.00234191	09:25	0.000585873	0.000256511	0.0021891	19:35	2.31e-06	9.17e-05	-0.000152807	10:10	0.184576	0.00198384	1.89e-12	Feeding time responsive	Bacteria
Biosynthesis_of_type_II_polyketide_products_.PATH.ko01057.	2.98e-07	3.19e-07	11:37	0.000227786	1.58e-07	3.07e-07	21:50	0.00874897	-1.41e-07	-1.2e-08	10:14	0.150979	0.861845	2.05e-07	Feeding time responsive	Bacteria
Flagellar_assembly_.PATH.ko02040.	0.000556894	0.00755875	09:54	6.53e-05	0.000605816	0.00724792	20:11	0.00031314	4.89e-05	-0.000310827	10:17	0.815664	0.0373552	4.24e-12	Feeding time responsive	Bacteria
Cell_motility	2.54e-05	0.00010746	07:59	4.97e-10	2.8e-05	8.79e-05	18:22	1.98e-10	2.62e-06	-1.95e-05	10:22	0.625568	6.52e-07	7.23e-29	Feeding time responsive	Bacteria
Bacterial_toxins_.BR.ko02042.	3.54e-05	0.00114953	21:38	0.0280566	7.63e-05	0.00130815	08:03	0.0275451	4.09e-05	0.000158618	10:25	0.277813	1.3e-08	0.00120242	Feeding time responsive	Bacteria
Bacterial_toxins_.BR.ko02042.	3.54e-05	0.00114953	21:38	0.0280528	7.63e-05	0.00130815	08:03	0.0275414	4.09e-05	0.000158618	10:25	0.277717	1.3e-08	0.0012045	Feeding time responsive	Bacteria
Translation	5.42e-05	0.000742586	16:56	0.00394822	2.96e-05	0.000708066	03:23	0.0409529	-2.46e-05	-3.45e-05	10:28	0.290747	0.0370538	2.53e-05	Feeding time responsive	Bacteria
Phenylalanine_metabolism_.PATH.ko00360.	6.29e-05	0.0012297	19:43	0.000303781	0.000129823	0.00118003	06:17	4.55e-09	6.69e-05	-4.97e-05	10:34	0.0114068	0.00794311	9.57e-15	Feeding time responsive	Bacteria
Propanoate_metabolism_.PATH.ko00640.	0.000106101	0.00134386	10:49	0.000163886	8.06e-05	0.0013849	21:27	0.018634	-2.55e-05	4.1e-05	10:38	0.555865	0.180462	2.33e-08	Feeding time responsive	Bacteria
Spliceosome_.PATH.ko03040.	8.25e-07	1.12e-06	07:54	1.16e-11	1.05e-06	1.27e-06	18:40	2.18e-11	2.23e-07	1.44e-07	10:46	0.202207	0.243732	8.4e-33	Feeding time responsive	Bacteria
Protein_kinases_.BR.ko01001.	9.27e-05	0.00214439	19:42	5.33e-09	0.000101306	0.00219759	06:37	4.98e-11	8.59e-06	5.32e-05	10:54	0.665438	0.000204254	3.79e-30	Feeding time responsive	Bacteria
Amoebiasis_.PATH.ko05146.	6.39e-05	0.000171963	18:11	1.5e-17	5.23e-05	0.000139549	05:06	4.88e-12	-1.17e-05	-3.24e-05	10:55	0.193944	8.18e-07	2.52e-42	Feeding time responsive	Bacteria
Plant.pathogen_interaction_.PATH.ko04626.	2.58e-05	0.00100647	08:06	4.45e-10	3.15e-05	0.00098925	19:08	2.37e-06	5.7e-06	-1.72e-05	11:01	0.434437	0.00100815	2.75e-22	Feeding time responsive	Bacteria
Prokaryotic_defense_system_.BR.ko02048.	0.000530491	0.00657367	17:55	1.26e-10	0.000215173	0.00652051	05:01	1.98e-05	-0.000315318	-5.32e-05	11:06	0.000408918	0.391448	3.72e-17	Feeding time responsive	Bacteria
Necroptosis_.PATH.ko04217.	6.84e-06	2.27e-05	07:44	1.01e-07	5.09e-06	2.16e-05	18:51	6.53e-06	-1.75e-06	-1.12e-06	11:07	0.273952	0.321662	1.79e-20	Feeding time responsive	Bacteria
Function_unknown	0.000411788	0.0338501	20:24	0.000711428	0.00071962	0.0349781	07:35	0.000933116	0.000307833	0.00112794	11:12	0.203314	4.31e-10	5.26e-09	Feeding time responsive	Bacteria
Bacterial_secretion_system_.PATH.ko03070.	0.000153943	0.00176264	18:05	3.39e-10	0.000117021	0.00172902	05:20	2.38e-12	-3.69e-05	-3.36e-05	11:15	0.161478	0.0718613	1.34e-32	Feeding time responsive	Bacteria
Peptidases_and_inhibitors_.BR.ko01002.	0.000259731	0.0176066	20:30	8.09e-07	0.00038107	0.0178823	07:46	4.42e-07	0.000121339	0.000275725	11:16	0.158209	9.82e-06	3.5e-20	Feeding time responsive	Bacteria
Valine__leucine_and_isoleucine_biosynthesis_.PATH.ko00290.	4.06e-05	0.00163833	18:09	9.23e-09	2.74e-05	0.00164142	05:25	1.72e-05	-1.31e-05	3.09e-06	11:17	0.138428	0.621703	5.09e-21	Feeding time responsive	Bacteria
Porphyrin_and_chlorophyll_metabolism_.PATH.ko00860.	0.000783366	0.0130342	07:42	9.78e-11	0.000892651	0.0125366	19:02	7.7e-08	0.000109285	-0.00049758	11:20	0.5594	0.000226455	4.11e-28	Feeding time responsive	Bacteria
Oxidative_phosphorylation_.PATH.ko00190.	0.00054098	0.018112	05:37	3.01e-08	0.000618789	0.0177854	16:59	3.83e-06	7.78e-05	-0.000326611	11:22	0.615086	0.00318864	5.5e-22	Feeding time responsive	Bacteria
Secondary_bile_acid_biosynthesis_.PATH.ko00121.	7.41e-05	0.000931237	19:13	2.65e-10	5.44e-05	0.000954315	06:35	6.41e-08	-1.97e-05	2.31e-05	11:22	0.160301	0.0206101	4.17e-28	Feeding time responsive	Bacteria
Carbon_fixation_in_photosynthetic_organisms_.PATH.ko00710.	2.66e-06	5.16e-06	20:47	1.93e-09	2.4e-06	6.22e-06	08:12	9.92e-05	-2.56e-07	1.06e-06	11:26	0.72004	0.0378155	1.58e-20	Feeding time responsive	Bacteria
Starch_and_sucrose_metabolism_.PATH.ko00500.	0.000631817	0.0119808	19:45	3.99e-10	0.000976577	0.0129233	07:11	3.81e-07	0.00034476	0.00094243	11:26	0.0867379	3.43e-10	2.29e-22	Feeding time responsive	Bacteria
Alanine__aspartate_and_glutamate_metabolism_.PATH.ko00250.	0.000149656	0.00667956	03:04	3.06e-05	9.82e-05	0.00663224	14:36	0.0123021	-5.15e-05	-4.73e-05	11:32	0.317941	0.194822	1.45e-10	Feeding time responsive	Bacteria
Citrate_cycle_.TCA_cycle._.PATH.ko00020.	0.000291904	0.00733064	07:28	2.2e-07	0.000421489	0.00696307	19:01	2.5e-07	0.000129585	-0.000367567	11:33	0.160554	6.31e-08	3.52e-22	Feeding time responsive	Bacteria
Exosome_.BR.ko04147.	8.6e-05	0.00198622	08:05	2.89e-07	0.000109725	0.00185039	19:49	4.46e-07	2.37e-05	-0.000135833	11:44	0.353507	2.51e-12	3e-23	Feeding time responsive	Bacteria
Non.homologous_end.joining_.PATH.ko03450.	4.36e-06	1.38e-05	08:18	4.63e-06	4.2e-06	1.26e-05	20:12	5.58e-06	-1.57e-07	-1.22e-06	11:54	0.900246	0.170266	8.85e-21	Feeding time responsive	Bacteria
Carbon_fixation_pathways_in_prokaryotes_.PATH.ko00720.	1.54e-05	0.00253699	03:49	0.0193404	3.7e-05	0.00255865	15:44	1.1e-08	2.15e-05	2.17e-05	11:55	0.0149824	0.000602784	2.03e-11	Feeding time responsive	Bacteria
Penicillin_and_cephalosporin_biosynthesis_.PATH.ko00311.	8.83e-06	0.000102259	23:35	0.0407553	9.49e-06	0.000102023	16:22	0.0129702	6.6e-07	-2.35e-07	-8:47	0.907499	0.953262	0.00266478	Multi factor responsive	Bacteria
Membrane_trafficking_.BR.ko04131.	7.63e-07	3.07e-06	18:20	0.00732726	9.27e-07	3.08e-06	00:31	0.00334805	1.64e-07	1.2e-08	06:11	0.693899	0.967398	0.00138651	Multi factor responsive	Bacteria
Linoleic_acid_metabolism_.PATH.ko00591.	4.46e-08	3.7e-08	13:06	0.00537569	1.84e-07	1.44e-07	19:31	0.0030179	1.39e-07	1.07e-07	06:25	0.0267749	0.0167468	0.100955	Multi factor responsive	Bacteria
Biosynthesis_of_siderophore_group_nonribosomal_peptides_.PATH.ko01053.	2.57e-07	3.6e-07	14:15	0.00497394	5.7e-07	6.23e-07	20:49	0.00396097	3.13e-07	2.64e-07	06:35	0.143046	0.0811946	0.0079509	Multi factor responsive	Bacteria
Biosynthesis_of_siderophore_group_nonribosomal_peptides_.PATH.ko01053.	2.57e-07	3.6e-07	14:14	0.00497364	5.7e-07	6.23e-07	20:49	0.00396103	3.13e-07	2.64e-07	06:35	0.142858	0.0811946	0.00795081	Multi factor responsive	Bacteria
Antimicrobial_resistance_genes_.BR.ko01504.	6.2e-05	0.000685214	00:53	0.000288431	0.000113381	0.000818359	07:42	0.000130601	5.13e-05	0.000133146	06:50	0.119678	4.18e-08	4.36e-05	Multi factor responsive	Bacteria
Cofactor_metabolism	2.74e-05	0.000328971	01:26	0.00175243	4.27e-05	0.000388941	08:34	9.02e-05	1.54e-05	6e-05	07:08	0.255573	2.32e-09	1.11e-05	Multi factor responsive	Bacteria
Carotenoid_biosynthesis_.PATH.ko00906.	9.24e-06	4.44e-05	00:22	2.68e-06	1.48e-05	4.06e-05	07:33	4.31e-07	5.56e-06	-3.74e-06	07:11	0.0928194	0.1093	1.86e-09	Multi factor responsive	Bacteria
Glycerophospholipid_metabolism_.PATH.ko00564.	0.000181033	0.00636125	04:13	1.79e-07	0.000117722	0.00658331	12:43	0.000301756	-6.33e-05	0.000222061	08:30	0.159874	5.21e-11	7.77e-11	Multi factor responsive	Bacteria
Sphingolipid_metabolism_.PATH.ko00600.	2.4e-05	0.000190352	08:26	3e-06	3.54e-05	0.000241951	16:57	0.000296179	1.14e-05	5.16e-05	08:31	0.28354	8.95e-11	1.64e-08	Multi factor responsive	Bacteria
Spinocerebellar_ataxia_.PATH.ko05017.	9.12e-06	3.15e-05	21:10	0.00106722	2e-05	2.81e-05	05:46	9.04e-14	1.08e-05	-3.4e-06	08:36	0.00251664	0.174979	3.65e-12	Multi factor responsive	Bacteria
Photosynthesis_.PATH.ko00195.	2.93e-05	3.79e-05	20:27	2.87e-08	3.07e-05	2.92e-05	05:10	7.09e-11	1.34e-06	-8.7e-06	08:44	0.833857	0.0557803	6.06e-21	Multi factor responsive	Bacteria
Protein_phosphatases_and_associated_proteins_.BR.ko01009.	6.38e-07	7.36e-07	10:50	2.74e-09	6.1e-07	8.05e-07	19:36	3.88e-05	-2.76e-08	6.91e-08	08:47	0.872207	0.569052	1.85e-14	Multi factor responsive	Bacteria
Alanine__aspartate_and_glutamate_metabolism_.PATH.ko00250.	2.76e-05	0.00435435	00:48	0.000256635	4.38e-05	0.00440369	08:24	0.0110312	1.61e-05	4.93e-05	07:36	0.381224	0.000201165	0.000450795	Multi factor responsive	Archaea
Chaperones_and_folding_catalysts_.BR.ko03110.	2.1e-05	0.00852506	00:57	0.00117086	3.11e-05	0.00854089	07:19	0.0357945	1.02e-05	1.58e-05	06:21	0.522925	0.160796	0.0109188	Multi factor responsive	Archaea
DNA_repair_and_recombination_proteins_.BR.ko03400.	2.68e-05	0.0116855	01:19	0.000873073	3.58e-05	0.0117056	07:31	0.0383525	8.98e-06	2.01e-05	06:12	0.631969	0.131176	0.0092917	Multi factor responsive	Archaea
DNA_replication_proteins_.BR.ko03032.	2.64e-05	0.00642302	00:49	1.79e-05	3.59e-05	0.00647291	08:30	0.00759308	9.44e-06	4.99e-05	07:41	0.512492	2.14e-06	4.11e-05	Multi factor responsive	Archaea
Lysine_biosynthesis_.PATH.ko00300.	3.63e-05	0.00750121	00:49	1.18e-05	5.01e-05	0.00756636	08:30	0.00771366	1.38e-05	6.52e-05	07:41	0.490078	7.8e-06	4.59e-05	Multi factor responsive	Archaea
Mismatch_repair_.PATH.ko03430.	1.86e-05	0.00208921	12:25	3.56e-05	4.29e-05	0.00210837	19:07	0.0115026	2.43e-05	1.92e-05	06:42	0.158758	0.11699	0.0147976	Multi factor responsive	Archaea
O.Antigen_nucleotide_sugar_biosynthesis_.PATH.ko00541.	2.81e-05	0.00529282	13:05	2.48e-05	4.81e-05	0.00528843	20:26	0.000934274	2e-05	-4.39e-06	07:21	0.197111	0.68791	3.05e-05	Multi factor responsive	Archaea
Pentose_phosphate_pathway_.PATH.ko00030.	1.98e-05	0.00856194	00:21	0.00391815	3.3e-05	0.00858302	07:02	0.0277841	1.32e-05	2.11e-05	06:41	0.415273	0.0677292	0.010503	Multi factor responsive	Archaea
Peptidoglycan_biosynthesis_.PATH.ko00550.	5.29e-05	0.00380823	14:16	0.00729902	0.000106757	0.00398391	20:08	0.0194032	5.39e-05	0.000175678	05:52	0.271623	9.33e-07	0.036615	Multi factor responsive	Archaea
Porphyrin_and_chlorophyll_metabolism_.PATH.ko00860.	0.000152389	0.0272188	01:18	9.24e-08	0.000248963	0.0271666	08:00	0.00574852	9.66e-05	-5.22e-05	06:42	0.294773	0.422752	0.000579337	Multi factor responsive	Archaea
Protein_kinases_.BR.ko01001.	1.88e-05	0.00108861	00:55	3.23e-06	2.79e-05	0.00111197	08:28	0.00413952	9.17e-06	2.34e-05	07:33	0.371482	0.00149132	3.41e-05	Multi factor responsive	Archaea
Protein_processing_in_endoplasmic_reticulum_.PATH.ko04141.	1.5e-05	0.0021802	00:16	3.33e-06	2.38e-05	0.00219848	07:50	0.000854247	8.8e-06	1.83e-05	07:34	0.244594	0.000748451	5.06e-06	Multi factor responsive	Archaea
Signaling_proteins	9.76e-06	0.00107818	00:52	8.75e-06	1.41e-05	0.00109376	08:31	0.00965794	4.33e-06	1.56e-05	07:39	0.450112	0.000165896	0.000104433	Multi factor responsive	Archaea
Transfer_RNA_biogenesis_.BR.ko03016.	5.89e-05	0.0214416	00:43	0.000465179	7.57e-05	0.0215983	08:43	0.0421257	1.69e-05	0.000156666	08:01	0.675368	1.23e-07	0.000745841	Multi factor responsive	Archaea

## Sheet: Sheet3
The circadian rhythm of functional pathways in rumen microbiota after rumen fluid transplantation
Pathways	Within 2 Days after Rumen Fluid Transplantation				7 Days After Rumen Fluid Transplatation				Circadian Rhythm Parameter difference			Pvalue for the difference			Circadian rhythm catagory	Domain
	amplitude	mesor	peak time	rhythmicity_p	amplitude	mesor	peak time	rhythmicity_p	amplitude	mesor	peak time	amplitude	mesor	peak time
ABC_transporters_.PATH.ko02010.	0.00127998	0.0317978	14:44	0.00236717	0.00146694	0.0313034	12:55	0.00201531	-0.000186958	0.000494394	01:49	0.761685	0.257619	0.293642	Consistant circadian rhythm	Bacteria
Alanine__aspartate_and_glutamate_metabolism_.PATH.ko00250.	0.000117029	0.0067851	02:27	0.000415579	0.000134195	0.00680758	01:14	0.000599849	-1.72e-05	-2.25e-05	01:13	0.728285	0.520108	0.422975	Consistant circadian rhythm	Bacteria
Apoptosis_._fly_.PATH.ko04214.	3.42e-05	0.000573679	07:03	0.000309088	2.24e-05	0.000585316	07:03	0.0149773	1.18e-05	-1.16e-05	-1:60	0.360304	0.200776	0.997604	Consistant circadian rhythm	Bacteria
Arginine_and_proline_metabolism_.PATH.ko00330.	5.59e-05	0.00519087	03:44	0.0314365	7.76e-05	0.00520774	01:16	0.00989389	-2.17e-05	-1.69e-05	02:28	0.577997	0.541285	0.289139	Consistant circadian rhythm	Bacteria
Arginine_biosynthesis_.PATH.ko00220.	3.8e-05	0.00341466	08:05	0.00372161	3.51e-05	0.00340825	08:34	0.00456777	2.9e-06	6.41e-06	-1:32	0.868811	0.606101	0.796514	Consistant circadian rhythm	Bacteria
Bacterial_chemotaxis_.PATH.ko02030.	0.000141557	0.00225525	09:26	0.00128307	0.000212575	0.00232967	10:21	8.77e-06	-7.1e-05	-7.44e-05	-1:05	0.252523	0.0906998	0.521157	Consistant circadian rhythm	Bacteria
Bacterial_invasion_of_epithelial_cells_.PATH.ko05100.	1.21e-07	2.09e-07	09:46	0.00114702	1.01e-07	1.55e-07	08:19	0.000167424	1.95e-08	5.38e-08	01:27	0.657984	0.0860132	0.346636	Consistant circadian rhythm	Bacteria
Base_excision_repair_.PATH.ko03410.	3.5e-05	0.00573256	00:35	0.0349654	5.35e-05	0.005724	23:24	0.000921608	-1.85e-05	8.56e-06	01:12	0.414548	0.592798	0.566716	Consistant circadian rhythm	Bacteria
beta.Lactam_resistance_.PATH.ko01501.	0.000101341	0.00134291	02:02	0.00105062	0.000133087	0.00134431	00:13	0.000152353	-3.17e-05	-1.41e-06	01:48	0.48088	0.96477	0.231442	Consistant circadian rhythm	Bacteria
Biofilm_formation_._Escherichia_coli_.PATH.ko02026.	2.99e-05	0.000390698	01:56	0.00524907	4.48e-05	0.000388183	00:05	0.000618352	-1.49e-05	2.52e-06	01:52	0.363758	0.82795	0.296631	Consistant circadian rhythm	Bacteria
Carbohydrate_metabolism	4.72e-05	0.00137814	23:49	0.0106945	7.72e-05	0.00138886	23:27	6.04e-05	-2.99e-05	-1.07e-05	00:22	0.246064	0.556136	0.830489	Consistant circadian rhythm	Bacteria
Cationic_antimicrobial_peptide_.CAMP._resistance_.PATH.ko01503.	2.44e-05	0.00139657	13:11	0.00941788	3.81e-05	0.0013947	12:16	0.000392026	-1.37e-05	1.87e-06	00:55	0.322673	0.848428	0.616228	Consistant circadian rhythm	Bacteria
Cell_cycle_._Caulobacter_.PATH.ko04112.	8.06e-05	0.00713558	02:17	0.0106407	0.000124682	0.00716595	23:51	0.0010593	-4.41e-05	-3.04e-05	02:26	0.360164	0.372294	0.205107	Consistant circadian rhythm	Bacteria
Cell_growth	0.000576348	0.0103378	13:03	0.006268	0.00100019	0.0104307	11:48	0.000220854	-0.000423842	-9.29e-05	01:15	0.201982	0.691892	0.484261	Consistant circadian rhythm	Bacteria
Chaperones_and_folding_catalysts_.BR.ko03110.	0.00035878	0.0106656	01:14	0.00184286	0.000555792	0.0107023	23:56	0.000132443	-0.000197011	-3.68e-05	01:18	0.270252	0.770768	0.418799	Consistant circadian rhythm	Bacteria
Chromosome_and_associated_proteins_.BR.ko03036.	0.000139679	0.0131587	13:34	0.0151355	0.000236941	0.0132261	12:10	0.000413737	-9.73e-05	-6.74e-05	01:24	0.257574	0.267063	0.468543	Consistant circadian rhythm	Bacteria
Cofactor_metabolism	2.22e-05	0.000342925	23:46	0.00807506	2.68e-05	0.0003283	22:56	0.00203518	-4.6e-06	1.46e-05	00:50	0.696154	0.0805858	0.651119	Consistant circadian rhythm	Bacteria
Cysteine_and_methionine_metabolism_.PATH.ko00270.	0.000122111	0.00990827	16:22	0.000209618	0.000107461	0.00990561	14:43	0.00123046	1.46e-05	2.66e-06	01:39	0.745257	0.933443	0.275241	Consistant circadian rhythm	Bacteria
Cytochrome_P450_.BR.ko00199.	1.95e-07	3.43e-07	11:00	0.000285828	2.83e-07	4.59e-07	09:52	6.96e-05	-8.8e-08	-1.16e-07	01:08	0.303175	0.0554628	0.428523	Consistant circadian rhythm	Bacteria
Cytoskeleton_proteins_.BR.ko04812.	8.35e-06	5.52e-05	08:04	0.000219194	8.32e-06	5.55e-05	09:46	0.000164656	2.36e-08	-2.52e-07	-2:18	0.993781	0.906155	0.221604	Consistant circadian rhythm	Bacteria
D.Arginine_and_D.ornithine_metabolism_.PATH.ko00472.	6.31e-06	3.53e-05	10:03	0.000149972	1.09e-05	3.9e-05	10:03	3.95e-06	-4.62e-06	-3.65e-06	-1:60	0.0919477	0.0603731	0.999964	Consistant circadian rhythm	Bacteria
D.Glutamine_and_D.glutamate_metabolism_.PATH.ko00471.	1.74e-05	0.00265444	03:21	0.0193638	1.94e-05	0.00266681	00:58	0.0147933	-1.97e-06	-1.24e-05	02:23	0.85382	0.10331	0.284943	Consistant circadian rhythm	Bacteria
DNA_replication_.PATH.ko03030.	0.000131705	0.0134133	01:02	0.0103572	0.000204261	0.0134998	00:05	0.000101698	-7.26e-05	-8.65e-05	00:57	0.307931	0.0863722	0.587031	Consistant circadian rhythm	Bacteria
Flagellar_assembly_.PATH.ko02040.	0.000418927	0.00731687	10:05	0.00270002	0.000612131	0.00755072	10:47	1.88e-05	-0.000193204	-0.000233851	-1:18	0.314062	0.0857908	0.638675	Consistant circadian rhythm	Bacteria
Folate_biosynthesis_.PATH.ko00790.	0.000262858	0.0069362	04:05	0.000649976	0.000272484	0.00700494	01:02	0.00301703	-9.63e-06	-6.87e-05	03:03	0.934021	0.403596	0.0669842	Consistant circadian rhythm	Bacteria
General_function_prediction_only	0.000153703	0.00877267	01:00	0.0225067	0.000332942	0.00881942	23:50	0.000205325	-0.00017924	-4.68e-05	01:10	0.0999836	0.54249	0.579737	Consistant circadian rhythm	Bacteria
Global_maps_only	5.39e-05	0.000800277	09:18	0.000354626	7.26e-05	0.000822966	09:44	5.01e-07	-1.87e-05	-2.27e-05	-1:34	0.34324	0.105043	0.722137	Consistant circadian rhythm	Bacteria
Glutathione_metabolism_.PATH.ko00480.	4.42e-05	0.00151381	03:38	0.0242811	6.73e-05	0.00153591	01:23	0.00924046	-2.31e-05	-2.21e-05	02:15	0.467723	0.326764	0.333817	Consistant circadian rhythm	Bacteria
Glycan_metabolism	3.82e-05	0.00136652	15:29	0.000281575	3.93e-05	0.00136192	13:09	0.0015672	-1.13e-06	4.6e-06	02:19	0.942926	0.678869	0.135019	Consistant circadian rhythm	Bacteria
Glycerolipid_metabolism_.PATH.ko00561.	0.000155579	0.00317039	15:16	0.000200829	0.000176582	0.00310265	13:28	0.000716333	-2.1e-05	6.77e-05	01:47	0.744287	0.138143	0.230904	Consistant circadian rhythm	Bacteria
Glycerophospholipid_metabolism_.PATH.ko00564.	9.95e-05	0.00648773	01:20	0.00126273	0.000126027	0.00643736	00:08	0.000173916	-2.65e-05	5.04e-05	01:12	0.545781	0.105954	0.428932	Consistant circadian rhythm	Bacteria
Homologous_recombination_.PATH.ko03440.	9.88e-05	0.00937074	00:57	0.00395776	0.000134151	0.00942328	23:44	5.56e-05	-3.53e-05	-5.25e-05	01:13	0.443425	0.107899	0.43639	Consistant circadian rhythm	Bacteria
Lipid_biosynthesis_proteins_.BR.ko01004.	1.82e-05	0.000275493	01:36	0.0120848	2.64e-05	0.000261785	00:33	0.00116364	-8.17e-06	1.37e-05	01:02	0.440496	0.0685348	0.586462	Consistant circadian rhythm	Bacteria
Lipoic_acid_metabolism_.PATH.ko00785.	5.84e-05	0.00109767	03:54	0.000888645	6.86e-05	0.00111804	01:45	0.000851425	-1.02e-05	-2.04e-05	02:09	0.696069	0.271707	0.176885	Consistant circadian rhythm	Bacteria
Lipopolysaccharide_biosynthesis_.PATH.ko00540.	0.000315256	0.00709168	02:12	0.0206987	0.000534977	0.00718506	23:56	0.00121404	-0.000219721	-9.34e-05	02:15	0.293233	0.527091	0.277513	Consistant circadian rhythm	Bacteria
MAPK_signaling_pathway_._fly_.PATH.ko04013.	3.93e-05	0.000625845	03:28	0.00103873	4.68e-05	0.000636716	00:59	0.00132575	-7.5e-06	-1.09e-05	02:29	0.681216	0.399998	0.129925	Consistant circadian rhythm	Bacteria
MAPK_signaling_pathway_._plant_.PATH.ko04016.	1.97e-05	0.000383341	10:00	0.00265805	3.28e-05	0.000389298	10:43	2.63e-05	-1.32e-05	-5.96e-06	-1:17	0.177973	0.388395	0.647985	Consistant circadian rhythm	Bacteria
N.Glycan_biosynthesis_.PATH.ko00510.	2.62e-05	0.000621131	03:39	0.00194623	2.83e-05	0.000627709	01:02	0.00760113	-2.08e-06	-6.58e-06	02:36	0.875036	0.481666	0.162184	Consistant circadian rhythm	Bacteria
Necroptosis_.PATH.ko04217.	2.94e-06	2.45e-05	06:44	0.00199143	3.39e-06	2.51e-05	06:20	0.000130896	-4.58e-07	-6.55e-07	00:25	0.714754	0.460205	0.784933	Consistant circadian rhythm	Bacteria
Nitrogen_metabolism_.PATH.ko00910.	0.000100971	0.00523134	04:34	8.81e-05	0.000100724	0.00524916	02:54	0.00489074	2.47e-07	-1.78e-05	01:40	0.99539	0.555122	0.303121	Consistant circadian rhythm	Bacteria
NOD.like_receptor_signaling_pathway_.PATH.ko04621.	1.76e-05	0.00149672	10:47	0.0338379	3.18e-05	0.00150425	10:54	0.000166036	-1.42e-05	-7.54e-06	-1:53	0.218999	0.354954	0.951585	Consistant circadian rhythm	Bacteria
Non.homologous_end.joining_.PATH.ko03450.	4.14e-06	1.62e-05	09:11	6.56e-05	3.35e-06	1.66e-05	10:51	0.000887128	7.88e-07	-4.36e-07	-2:21	0.570251	0.657058	0.252104	Consistant circadian rhythm	Bacteria
Nucleotide_excision_repair_.PATH.ko03420.	5.97e-05	0.00600515	02:21	0.00107487	7.23e-05	0.00604109	00:25	0.000280149	-1.26e-05	-3.59e-05	01:56	0.62801	0.0522158	0.207847	Consistant circadian rhythm	Bacteria
O.Antigen_nucleotide_sugar_biosynthesis_.PATH.ko00541.	3.4e-05	0.00358658	21:05	0.0273084	6.68e-05	0.0035662	21:43	0.000375034	-3.28e-05	2.04e-05	-1:22	0.16479	0.222324	0.766235	Consistant circadian rhythm	Bacteria
Other_glycan_degradation_.PATH.ko00511.	0.000154601	0.00207484	00:35	0.00175501	0.000222883	0.00202668	00:02	0.000195651	-6.83e-05	4.82e-05	00:32	0.361422	0.362585	0.733608	Consistant circadian rhythm	Bacteria
Peptidoglycan_biosynthesis_and_degradation_proteins_.BR.ko01011.	4.16e-05	0.00115405	00:46	0.0207841	8.5e-05	0.00116037	23:06	0.000282191	-4.34e-05	-6.32e-06	01:40	0.130173	0.754762	0.421372	Consistant circadian rhythm	Bacteria
Photosynthesis_.PATH.ko00195.	8.01e-06	2.72e-05	19:16	0.0220781	1.51e-05	3.12e-05	18:54	0.000578426	-7.08e-06	-3.98e-06	00:22	0.19519	0.3026	0.860371	Consistant circadian rhythm	Bacteria
Porphyrin_and_chlorophyll_metabolism_.PATH.ko00860.	0.000454421	0.0130245	07:57	4.37e-06	0.000560799	0.0131689	09:27	9.38e-08	-0.000106378	-0.00014438	-2:31	0.426377	0.127837	0.146029	Consistant circadian rhythm	Bacteria
Prenyltransferases_.BR.ko01006.	4.62e-07	9.03e-07	10:34	0.00225982	5.81e-07	1.18e-06	11:00	0.000157652	-1.18e-07	-2.78e-07	-1:34	0.569144	0.0603775	0.783579	Consistant circadian rhythm	Bacteria
Propanoate_metabolism_.PATH.ko00640.	9.5e-05	0.00128308	10:30	0.000893101	0.000155824	0.00132392	10:23	3.57e-06	-6.08e-05	-4.08e-05	00:08	0.148028	0.169124	0.927908	Consistant circadian rhythm	Bacteria
Protein_digestion_and_absorption_.PATH.ko04974.	5.73e-05	0.000859587	01:44	0.00212754	8.69e-05	0.00087192	00:17	0.000296135	-2.96e-05	-1.23e-05	01:27	0.31306	0.552013	0.384465	Consistant circadian rhythm	Bacteria
Protein_processing_in_endoplasmic_reticulum_.PATH.ko04141.	8.23e-05	0.00192554	00:25	0.000680565	0.000117712	0.00192313	23:49	2.35e-05	-3.54e-05	2.41e-06	00:36	0.315855	0.922957	0.670597	Consistant circadian rhythm	Bacteria
Purine_metabolism_.PATH.ko00230.	0.000232099	0.0272167	00:34	0.00814063	0.000412385	0.0271777	23:19	0.000123629	-0.000180285	3.9e-05	01:15	0.17897	0.68055	0.484297	Consistant circadian rhythm	Bacteria
Pyrimidine_metabolism_.PATH.ko00240.	0.000227889	0.02051	01:13	0.00115832	0.000323195	0.02057	00:22	5.92e-05	-9.53e-05	-6e-05	00:52	0.352272	0.407179	0.56208	Consistant circadian rhythm	Bacteria
Pyruvate_metabolism_.PATH.ko00620.	0.000155292	0.00810856	12:44	0.010329	0.00027441	0.00810068	11:27	0.000257572	-0.000119118	7.87e-06	01:18	0.202892	0.905018	0.487652	Consistant circadian rhythm	Bacteria
Quorum_sensing_.PATH.ko02024.	0.000374363	0.00411624	12:32	0.00226017	0.000517507	0.00409704	11:45	7.33e-05	-0.000143143	1.92e-05	00:47	0.406182	0.874678	0.608296	Consistant circadian rhythm	Bacteria
Riboflavin_metabolism_.PATH.ko00740.	0.000121913	0.0040103	02:56	0.00115802	0.000124707	0.00398157	00:32	0.00577263	-2.79e-06	2.87e-05	02:24	0.960989	0.47723	0.177052	Consistant circadian rhythm	Bacteria
RNA_transport_.PATH.ko03013.	2.55e-05	0.00136117	11:02	0.000255212	1.98e-05	0.00136989	09:45	0.0035058	5.69e-06	-8.72e-06	01:17	0.545012	0.191087	0.430856	Consistant circadian rhythm	Bacteria
Secretion_system_.BR.ko02044.	0.000141565	0.00309032	11:05	0.00837319	0.000248295	0.00305878	11:04	1.13e-05	-0.00010673	3.15e-05	00:01	0.155037	0.551334	0.992131	Consistant circadian rhythm	Bacteria
Spinocerebellar_ataxia_.PATH.ko05017.	8.27e-06	3.04e-05	19:49	0.00146766	7.56e-06	2.73e-05	21:01	0.00434849	7.13e-07	3.12e-06	-2:48	0.843391	0.22294	0.491484	Consistant circadian rhythm	Bacteria
Spliceosome_.PATH.ko03040.	5.17e-07	1.06e-06	08:30	0.000852337	2.62e-07	8.65e-07	06:37	0.0372924	2.55e-07	1.99e-07	01:53	0.190734	0.148411	0.401718	Consistant circadian rhythm	Bacteria
Sulfur_metabolism_.PATH.ko00920.	7.07e-05	0.00491244	09:05	0.000168532	5.82e-05	0.00493722	08:50	0.00199821	1.25e-05	-2.48e-05	00:15	0.626452	0.173204	0.874655	Consistant circadian rhythm	Bacteria
Sulfur_relay_system_.PATH.ko04122.	3.66e-05	0.00176291	05:16	0.00268195	2.52e-05	0.00178455	02:19	0.0158031	1.14e-05	-2.16e-05	02:57	0.468067	0.0523751	0.148674	Consistant circadian rhythm	Bacteria
Transcription_factors_.BR.ko03000.	0.000612489	0.0189759	14:10	0.00682276	0.00097324	0.0187138	12:16	0.000471675	-0.000360751	0.000262105	01:54	0.300022	0.286972	0.293327	Consistant circadian rhythm	Bacteria
Transcription_machinery_.BR.ko03021.	0.000144367	0.0138261	02:22	0.00189456	0.000118847	0.0138699	02:43	0.00355102	2.55e-05	-4.39e-05	-1:39	0.6711	0.30271	0.843776	Consistant circadian rhythm	Bacteria
Translation	3.79e-05	0.000656227	14:36	0.0121519	5.95e-05	0.000664893	12:14	0.00157285	-2.16e-05	-8.67e-06	02:22	0.359459	0.602555	0.235975	Consistant circadian rhythm	Bacteria
Two.component_system_.BR.ko02022.	6.81e-05	0.00108782	10:07	6.9e-05	9.6e-05	0.0010961	10:24	3.86e-07	-2.79e-05	-8.29e-06	-1:43	0.2439	0.623791	0.812736	Consistant circadian rhythm	Bacteria
Two.component_system_.PATH.ko02020.	0.00080754	0.0179145	11:16	0.00153545	0.00122061	0.0180502	11:07	9.05e-06	-0.000413075	-0.00013566	00:09	0.249345	0.592035	0.918486	Consistant circadian rhythm	Bacteria
Ubiquinone_and_other_terpenoid.quinone_biosynthesis_.PATH.ko00130.	0.000190766	0.00335464	02:13	0.0055995	0.000301966	0.00339332	00:12	0.000564146	-0.0001112	-3.87e-05	02:01	0.303481	0.612328	0.266557	Consistant circadian rhythm	Bacteria
Vitamin_B6_metabolism_.PATH.ko00750.	9.02e-05	0.00213993	02:00	0.00256491	0.000130229	0.0021375	23:59	0.000492448	-4e-05	2.43e-06	02:01	0.387678	0.940847	0.23148	Consistant circadian rhythm	Bacteria
Zeatin_biosynthesis_.PATH.ko00908.	3.49e-05	0.00136559	01:21	0.00422999	5.74e-05	0.0013797	00:00	0.000133271	-2.25e-05	-1.41e-05	01:21	0.228994	0.285602	0.42629	Consistant circadian rhythm	Bacteria
Amino_acid_metabolism	1.4e-05	0.00104826	17:16	0.00943662	8.66e-06	0.00102832	15:40	0.00557873	5.3e-06	1.99e-05	01:36	0.384865	7.2e-06	0.475862	Inconsistent circadian rhythm	Bacteria
Amino_sugar_and_nucleotide_sugar_metabolism_.PATH.ko00520.	9.04e-05	0.00999367	21:34	0.000461335	8.12e-05	0.00992444	22:57	0.00807821	9.13e-06	6.92e-05	-2:37	0.814683	0.0127809	0.430013	Inconsistent circadian rhythm	Bacteria
Amoebiasis_.PATH.ko05146.	3.68e-05	0.000143558	17:27	2.5e-10	2.97e-05	0.000126704	17:36	2.12e-06	7.1e-06	1.69e-05	-1:51	0.362669	0.00254375	0.870936	Inconsistent circadian rhythm	Bacteria
Antimicrobial_resistance_genes_.BR.ko01504.	3.94e-05	0.000700591	22:21	0.0115189	3.21e-05	0.000672252	00:14	0.00209249	7.28e-06	2.83e-05	-2:07	0.691311	0.0299522	0.34576	Inconsistent circadian rhythm	Bacteria
Ascorbate_and_aldarate_metabolism_.PATH.ko00053.	3.45e-05	0.000121264	15:27	0.00392737	2.2e-05	9.18e-05	14:10	0.00192626	1.25e-05	2.95e-05	01:17	0.355758	0.00237839	0.51785	Inconsistent circadian rhythm	Bacteria
Bacterial_motility_proteins_.BR.ko02035.	9.36e-05	0.00105911	11:01	0.00139388	0.0001239	0.00112371	11:06	4.88e-05	-3.03e-05	-6.46e-05	-1:54	0.455492	0.0254545	0.949193	Inconsistent circadian rhythm	Bacteria
Bacterial_secretion_system_.PATH.ko03070.	6.29e-05	0.00165888	17:39	3.4e-06	4e-05	0.00160553	16:23	0.000489658	2.29e-05	5.33e-05	01:16	0.175498	1.34e-05	0.34386	Inconsistent circadian rhythm	Bacteria
Butanoate_metabolism_.PATH.ko00650.	0.000111178	0.00437607	10:21	2.77e-05	0.000152077	0.00443537	10:16	5.65e-07	-4.09e-05	-5.93e-05	00:04	0.279187	0.0273972	0.947617	Inconsistent circadian rhythm	Bacteria
Carbon_fixation_in_photosynthetic_organisms_.PATH.ko00710.	9.76e-07	3.52e-06	20:00	0.00493009	6.58e-07	2.62e-06	17:26	0.0414583	3.18e-07	8.96e-07	02:34	0.493927	0.00702399	0.265697	Inconsistent circadian rhythm	Bacteria
Carotenoid_biosynthesis_.PATH.ko00906.	7.13e-06	4.53e-05	23:04	0.000395817	8.66e-06	5.25e-05	22:10	1.28e-05	-1.54e-06	-7.14e-06	00:54	0.568367	0.000241355	0.497484	Inconsistent circadian rhythm	Bacteria
Cell_motility	2.13e-05	0.0001175	07:17	5.26e-07	1.74e-05	0.000127273	07:46	2.09e-06	3.92e-06	-9.77e-06	-1:31	0.45294	0.00878758	0.640226	Inconsistent circadian rhythm	Bacteria
Chagas_disease_.PATH.ko05142.	9.26e-06	0.000106759	10:10	0.022139	8.43e-06	0.000118268	09:26	0.0327456	8.35e-07	-1.15e-05	00:45	0.880713	0.00388138	0.758198	Inconsistent circadian rhythm	Bacteria
Chloroalkane_and_chloroalkene_degradation_.PATH.ko00625.	7.52e-06	4.64e-05	15:04	0.000476628	6.03e-06	3.79e-05	13:27	0.00715396	1.49e-06	8.49e-06	01:37	0.622075	0.000102229	0.351562	Inconsistent circadian rhythm	Bacteria
Citrate_cycle_.TCA_cycle._.PATH.ko00020.	0.000214167	0.00752792	06:17	1.01e-05	0.000135696	0.00769245	04:28	0.0147236	7.85e-05	-0.000164535	01:49	0.271287	0.00130205	0.278954	Inconsistent circadian rhythm	Bacteria
D.Alanine_metabolism_.PATH.ko00473.	1.76e-05	0.00200604	13:02	0.00815857	1.83e-05	0.00202022	13:12	0.000106897	-7.12e-07	-1.42e-05	-1:50	0.928302	0.0120652	0.923395	Inconsistent circadian rhythm	Bacteria
Energy_metabolism	6.33e-05	0.00464114	08:05	9.09e-05	8.24e-05	0.00470871	08:12	1.11e-05	-1.9e-05	-6.76e-05	-1:53	0.417314	7.04e-05	0.929152	Inconsistent circadian rhythm	Bacteria
Exosome_.BR.ko04147.	5.34e-05	0.00203442	07:17	2.57e-05	4.4e-05	0.00207721	06:58	0.00137177	9.44e-06	-4.28e-05	00:19	0.598795	0.000906368	0.823865	Inconsistent circadian rhythm	Bacteria
Fatty_acid_degradation_.PATH.ko00071.	4.98e-06	3.23e-05	09:21	1.17e-05	3.85e-06	3.71e-05	10:07	0.000886679	1.12e-06	-4.82e-06	-1:14	0.468048	1.89e-05	0.577159	Inconsistent circadian rhythm	Bacteria
Fructose_and_mannose_metabolism_.PATH.ko00051.	0.000297843	0.00671901	20:53	0.000501143	0.000322927	0.00639795	21:51	3.42e-05	-2.51e-05	0.00032106	-1:02	0.820771	6.37e-05	0.476153	Inconsistent circadian rhythm	Bacteria
Glycine__serine_and_threonine_metabolism_.PATH.ko00260.	0.000116715	0.00871201	08:39	3.24e-06	0.000139395	0.00876931	09:29	7.46e-08	-2.27e-05	-5.73e-05	-1:10	0.496654	0.0160253	0.403773	Inconsistent circadian rhythm	Bacteria
Glycolysis_._Gluconeogenesis_.PATH.ko00010.	0.000301641	0.02333	22:24	3.55e-05	0.0004132	0.0231785	22:39	2.38e-06	-0.00011156	0.000151534	-1:45	0.2985	0.0467961	0.830463	Inconsistent circadian rhythm	Bacteria
Inositol_phosphate_metabolism_.PATH.ko00562.	3.52e-05	0.000704879	00:08	0.0208607	5.71e-05	0.000672225	23:25	0.000648071	-2.19e-05	3.27e-05	00:43	0.3219	0.0373158	0.71772	Inconsistent circadian rhythm	Bacteria
Longevity_regulating_pathway_._multiple_species_.PATH.ko04213.	2.24e-05	0.000885664	04:24	5.13e-06	1.83e-05	0.000896943	03:27	0.000428958	4.06e-06	-1.13e-05	00:57	0.550787	0.0200821	0.463941	Inconsistent circadian rhythm	Bacteria
Lysine_biosynthesis_.PATH.ko00300.	7.57e-05	0.00842951	16:05	0.000213616	7.89e-05	0.00835371	14:35	0.000194342	-3.2e-06	7.58e-05	01:31	0.909755	0.000199199	0.279533	Inconsistent circadian rhythm	Bacteria
Lysine_degradation_.PATH.ko00310.	4.46e-05	0.000424154	10:05	2.02e-05	6.04e-05	0.000445574	10:02	1.69e-07	-1.59e-05	-2.14e-05	00:02	0.274264	0.0380594	0.972275	Inconsistent circadian rhythm	Bacteria
Nonribosomal_peptide_structures_.PATH.ko01054.	4.3e-06	1.57e-05	15:11	9.73e-05	3.9e-06	1.28e-05	14:13	4.25e-05	4.06e-07	2.88e-06	00:57	0.769811	0.00380585	0.46197	Inconsistent circadian rhythm	Bacteria
One_carbon_pool_by_folate_.PATH.ko00670.	1.42e-05	0.00186846	01:53	0.0215674	2.06e-05	0.00188318	23:51	0.000576421	-6.38e-06	-1.47e-05	02:03	0.447162	0.0139247	0.292158	Inconsistent circadian rhythm	Bacteria
Oxidative_phosphorylation_.PATH.ko00190.	0.000393594	0.0185067	04:58	9.71e-05	0.000259183	0.0187737	02:33	0.00999659	0.000134411	-0.000266966	02:25	0.330075	0.00676072	0.162317	Inconsistent circadian rhythm	Bacteria
Peptidases_and_inhibitors_.BR.ko01002.	0.000167257	0.0175804	21:18	1.99e-06	0.000206301	0.0174719	22:06	1.4e-05	-3.9e-05	0.000108524	-1:12	0.482349	0.00630561	0.49266	Inconsistent circadian rhythm	Bacteria
Phenylalanine_metabolism_.PATH.ko00360.	6.64e-05	0.00122694	19:16	0.000202	6.6e-05	0.00117688	20:39	0.000111041	3.46e-07	5.01e-05	-2:37	0.988313	0.00315217	0.310945	Inconsistent circadian rhythm	Bacteria
Protein_processing	0.000132562	0.00461245	08:41	5.69e-08	0.00014927	0.00471724	09:26	2.66e-09	-1.67e-05	-0.000104785	-1:15	0.597835	5.87e-06	0.382448	Inconsistent circadian rhythm	Bacteria
Ribosome_.PATH.ko03010.	0.000390241	0.0497143	02:10	0.0343828	0.000549675	0.0501635	00:08	0.000845651	-0.000159434	-0.000449206	02:03	0.50958	0.00927539	0.31928	Inconsistent circadian rhythm	Bacteria
RNA_degradation_.PATH.ko03018.	0.000162023	0.00923972	03:46	0.00127342	0.000193149	0.00937725	01:42	0.000888703	-3.11e-05	-0.000137526	02:04	0.675441	0.00961037	0.20252	Inconsistent circadian rhythm	Bacteria
Sesquiterpenoid_and_triterpenoid_biosynthesis_.PATH.ko00909.	1.52e-06	4.04e-06	11:20	0.00305496	2.16e-06	5.44e-06	11:40	0.000110815	-6.36e-07	-1.4e-06	-1:41	0.384724	0.00746643	0.839921	Inconsistent circadian rhythm	Bacteria
Sphingolipid_metabolism_.PATH.ko00600.	2.36e-05	0.000201129	06:22	4e-07	1.65e-05	0.000211612	07:28	0.00298019	7.09e-06	-1.05e-05	-2:54	0.30455	0.0327732	0.428847	Inconsistent circadian rhythm	Bacteria
Staphylococcus_aureus_infection_.PATH.ko05150.	4.01e-06	1.2e-05	15:52	0.00110082	2.94e-06	9e-06	15:16	0.00403379	1.06e-06	2.97e-06	00:36	0.493097	0.00730057	0.734675	Inconsistent circadian rhythm	Bacteria
Tryptophan_metabolism_.PATH.ko00380.	1.62e-05	0.000220166	08:36	0.0090922	1.38e-05	0.00023376	07:20	0.0282248	2.31e-06	-1.36e-05	01:15	0.790381	0.0279364	0.573981	Inconsistent circadian rhythm	Bacteria
Tyrosine_metabolism_.PATH.ko00350.	1.37e-05	5.55e-05	15:15	0.00874671	1.04e-05	4.62e-05	14:46	0.000443605	3.36e-06	9.32e-06	00:29	0.565712	0.0253742	0.799576	Inconsistent circadian rhythm	Bacteria
African_trypanosomiasis_.PATH.ko05143.	2.03204e-07	5.70715e-07	12:39	0.0213376	1.16324e-07	7.86249e-07	19:03	0.396036	--	--	--	--	--	--	Loss circadian rhythm	Bacteria
Aminoacyl.tRNA_biosynthesis_.PATH.ko00970.	0.000113868	0.0191944	08:01	0.000117377	2.93847e-06	0.0193282	17:14	0.931931	--	--	--	--	--	--	Loss circadian rhythm	Bacteria
Basal_transcription_factors_.PATH.ko03022.	2.91818e-06	1.82506e-05	15:39	0.00408306	2.28976e-07	2.10825e-05	14:57	0.895614	--	--	--	--	--	--	Loss circadian rhythm	Bacteria
Betalain_biosynthesis_.PATH.ko00965.	5.36329e-07	2.63932e-06	09:40	0.000397432	3.56269e-07	2.74525e-06	15:26	0.107712	--	--	--	--	--	--	Loss circadian rhythm	Bacteria
Biofilm_formation_._Vibrio_cholerae_.PATH.ko05111.	7.62861e-06	0.000257113	00:43	0.014488	2.71166e-06	0.000276582	04:15	0.598725	--	--	--	--	--	--	Loss circadian rhythm	Bacteria
Caprolactam_degradation_.PATH.ko00930.	5.50475e-07	9.83864e-07	10:59	0.000192709	2.12474e-07	1.28634e-06	13:43	0.388053	--	--	--	--	--	--	Loss circadian rhythm	Bacteria
Carbon_fixation_pathways_in_prokaryotes_.PATH.ko00720.	1.71949e-05	0.00253638	04:10	0.00162973	4.56291e-06	0.00254456	03:11	0.240234	--	--	--	--	--	--	Loss circadian rhythm	Bacteria
Enzymes_with_EC_numbers	0.000378394	0.0432603	18:15	6.07362e-05	0.000185303	0.0430474	21:53	0.0632347	--	--	--	--	--	--	Loss circadian rhythm	Bacteria
Function_unknown	0.000212332	0.0334481	18:40	0.00487531	0.000132926	0.0332248	14:01	0.119656	--	--	--	--	--	--	Loss circadian rhythm	Bacteria
Lipid_metabolism	2.55767e-08	4.4558e-08	02:40	0.0285035	4.779e-08	3.13625e-08	14:09	0.130866	--	--	--	--	--	--	Loss circadian rhythm	Bacteria
Lipopolysaccharide_biosynthesis_proteins_.BR.ko01005.	1.67053e-05	5.01488e-05	22:23	0.00015023	1.98516e-06	3.29648e-05	05:59	0.604243	--	--	--	--	--	--	Loss circadian rhythm	Bacteria
Mineral_absorption_.PATH.ko04978.	1.04429e-05	3.8784e-05	00:13	5.00812e-06	9.41487e-08	4.23017e-05	05:53	0.983586	--	--	--	--	--	--	Loss circadian rhythm	Bacteria
Nicotinate_and_nicotinamide_metabolism_.PATH.ko00760.	6.03852e-05	0.00707749	00:08	0.000754671	1.27833e-06	0.00708405	03:58	0.972618	--	--	--	--	--	--	Loss circadian rhythm	Bacteria
Nucleotide_metabolism	1.06285e-05	7.27216e-05	22:23	0.00100579	3.38256e-06	6.1798e-05	02:16	0.287777	--	--	--	--	--	--	Loss circadian rhythm	Bacteria
Phosphonate_and_phosphinate_metabolism_.PATH.ko00440.	1.72078e-05	0.000906502	21:46	0.000959561	1.17386e-05	0.000914763	17:13	0.345881	--	--	--	--	--	--	Loss circadian rhythm	Bacteria
Prokaryotic_defense_system_.BR.ko02048.	0.000276105	0.00624734	17:05	2.06015e-07	1.08411e-05	0.00619418	20:09	0.905843	--	--	--	--	--	--	Loss circadian rhythm	Bacteria
Renin.angiotensin_system_.PATH.ko04614.	1.81033e-05	0.000251478	08:08	0.00338265	3.94008e-06	0.000268893	01:22	0.598287	--	--	--	--	--	--	Loss circadian rhythm	Bacteria
Retinol_metabolism_.PATH.ko00830.	1.21497e-06	4.32543e-06	06:17	0.00137921	5.4632e-07	4.95578e-06	04:49	0.0669314	--	--	--	--	--	--	Loss circadian rhythm	Bacteria
Secondary_metabolism	7.12531e-06	8.79363e-05	11:22	0.00718246	4.92831e-06	9.71973e-05	08:18	0.113319	--	--	--	--	--	--	Loss circadian rhythm	Bacteria
Steroid_hormone_biosynthesis_.PATH.ko00140.	1.49698e-06	1.33268e-05	03:49	0.0201605	8.39903e-07	1.25458e-05	19:53	0.268607	--	--	--	--	--	--	Loss circadian rhythm	Bacteria
Valine__leucine_and_isoleucine_biosynthesis_.PATH.ko00290.	2.56004e-05	0.00163158	17:10	2.78521e-06	1.33269e-05	0.00160835	14:34	0.0976511	--	--	--	--	--	--	Loss circadian rhythm	Bacteria
Valine__leucine_and_isoleucine_degradation_.PATH.ko00280.	2.03354e-05	0.000364605	13:57	0.0185989	8.18136e-06	0.000373854	09:11	0.34209	--	--	--	--	--	--	Loss circadian rhythm	Bacteria
Viral_proteins_.BR.ko03200.	1.75225e-07	3.10419e-07	14:30	0.03829	9.73624e-08	2.6389e-07	22:40	0.0565839	--	--	--	--	--	--	Loss circadian rhythm	Bacteria
Amino_acid_related_enzymes_.BR.ko01007.	9.63917e-06	0.000628031	18:57	0.596818	5.43861e-05	0.000624013	12:37	0.000108629	--	--	--	--	--	--	Gain circadian rhythm	Bacteria
Apoptosis_.PATH.ko04210.	1.89174e-05	0.000492809	04:32	0.548569	0.000110854	0.000478553	23:11	2.42392e-06	--	--	--	--	--	--	Gain circadian rhythm	Bacteria
Arachidonic_acid_metabolism_.PATH.ko00590.	1.66451e-05	0.00078079	03:41	0.477113	8.7634e-05	0.000768635	22:44	9.79876e-07	--	--	--	--	--	--	Gain circadian rhythm	Bacteria
Atrazine_degradation_.PATH.ko00791.	8.56138e-07	1.21855e-05	13:08	0.594225	2.86105e-06	9.22898e-06	15:38	0.00118355	--	--	--	--	--	--	Gain circadian rhythm	Bacteria
Bacterial_toxins_.BR.ko02042.	8.51812e-06	0.00112898	19:20	0.314152	2.46298e-05	0.00110432	09:59	0.00827771	--	--	--	--	--	--	Gain circadian rhythm	Bacteria
Benzoate_degradation_.PATH.ko00362.	8.13771e-06	0.000249783	03:02	0.563486	3.27775e-05	0.000219388	16:58	1.66203e-07	--	--	--	--	--	--	Gain circadian rhythm	Bacteria
Biosynthesis_of_unsaturated_fatty_acids_.PATH.ko01040.	8.66977e-07	6.45009e-06	08:53	0.284868	2.47051e-06	7.88636e-06	14:16	0.013945	--	--	--	--	--	--	Gain circadian rhythm	Bacteria
C5.Branched_dibasic_acid_metabolism_.PATH.ko00660.	2.37482e-05	0.00269815	23:43	0.0758317	3.9338e-05	0.00266446	23:19	0.00135716	--	--	--	--	--	--	Gain circadian rhythm	Bacteria
DNA_repair_and_recombination_proteins_.BR.ko03400.	2.42534e-05	0.0082841	00:40	0.475288	5.45875e-05	0.00818807	15:22	0.00925512	--	--	--	--	--	--	Gain circadian rhythm	Bacteria
DNA_replication_proteins_.BR.ko03032.	3.85695e-05	0.00846827	04:15	0.636863	0.000270977	0.00841695	23:09	5.06469e-08	--	--	--	--	--	--	Gain circadian rhythm	Bacteria
Epithelial_cell_signaling_in_Helicobacter_pylori_infection_.PATH.ko05120.	1.58935e-05	0.00172452	15:51	0.150094	3.85689e-05	0.00172713	23:18	1.08302e-07	--	--	--	--	--	--	Gain circadian rhythm	Bacteria
Ether_lipid_metabolism_.PATH.ko00565.	1.17872e-08	3.76773e-08	01:40	0.239141	2.3122e-08	1.22614e-08	14:21	0.0477078	--	--	--	--	--	--	Gain circadian rhythm	Bacteria
Galactose_metabolism_.PATH.ko00052.	1.9441e-05	0.00742486	03:06	0.862499	0.000346222	0.00708031	22:48	7.09424e-05	--	--	--	--	--	--	Gain circadian rhythm	Bacteria
Glycosaminoglycan_degradation_.PATH.ko00531.	2.34413e-05	0.000223478	02:36	0.0840801	3.97364e-05	0.0001989	23:06	3.96287e-05	--	--	--	--	--	--	Gain circadian rhythm	Bacteria
Glycosyltransferases_.BR.ko01003.	3.74586e-06	7.96425e-05	11:31	0.572086	1.1791e-05	8.30901e-05	16:21	0.0148533	--	--	--	--	--	--	Gain circadian rhythm	Bacteria
Glyoxylate_and_dicarboxylate_metabolism_.PATH.ko00630.	4.26341e-05	0.00981493	02:51	0.536921	0.000279177	0.00971419	23:13	0.000137117	--	--	--	--	--	--	Gain circadian rhythm	Bacteria
Insulin_signaling_pathway_.PATH.ko04910.	3.14411e-06	8.20837e-05	05:14	0.541874	7.57896e-06	6.99121e-05	19:54	0.00181444	--	--	--	--	--	--	Gain circadian rhythm	Bacteria
Linoleic_acid_metabolism_.PATH.ko00591.	1.23288e-08	4.18784e-08	03:11	0.26597	1.62757e-08	8.79318e-09	14:31	0.0225613	--	--	--	--	--	--	Gain circadian rhythm	Bacteria
Lipoarabinomannan_.LAM._biosynthesis_.PATH.ko00571.	5.12815e-08	1.45154e-06	05:29	0.866558	5.03134e-07	1.12795e-06	15:49	0.00225349	--	--	--	--	--	--	Gain circadian rhythm	Bacteria
Membrane_trafficking_.BR.ko04131.	4.14173e-07	2.91953e-06	12:31	0.0721635	1.42507e-06	3.4671e-06	16:29	4.09382e-07	--	--	--	--	--	--	Gain circadian rhythm	Bacteria
Mismatch_repair_.PATH.ko03430.	2.35774e-06	0.00476963	03:41	0.871782	5.07647e-05	0.00480078	22:44	1.25717e-06	--	--	--	--	--	--	Gain circadian rhythm	Bacteria
Nitrotoluene_degradation_.PATH.ko00633.	2.57661e-06	8.61559e-05	10:19	0.557173	5.94698e-06	9.0477e-05	05:23	0.0231222	--	--	--	--	--	--	Gain circadian rhythm	Bacteria
Pantothenate_and_CoA_biosynthesis_.PATH.ko00770.	4.41892e-06	0.00525942	05:25	0.789949	6.78886e-05	0.00529189	22:29	1.25659e-06	--	--	--	--	--	--	Gain circadian rhythm	Bacteria
Penicillin_and_cephalosporin_biosynthesis_.PATH.ko00311.	2.98579e-06	0.000111461	00:17	0.397988	1.07011e-05	0.000104003	22:54	0.000348634	--	--	--	--	--	--	Gain circadian rhythm	Bacteria
Pentose_phosphate_pathway_.PATH.ko00030.	1.43268e-05	0.00915181	15:06	0.827153	0.000175022	0.00903905	11:13	1.12031e-05	--	--	--	--	--	--	Gain circadian rhythm	Bacteria
Phosphotransferase_system_.PTS._.PATH.ko02060.	5.97677e-05	0.000711343	18:47	0.057615	8.129e-05	0.000639495	15:32	2.86989e-07	--	--	--	--	--	--	Gain circadian rhythm	Bacteria
Photosynthesis_._antenna_proteins_.PATH.ko00196.	1.19301e-06	8.60159e-06	11:44	0.527288	4.74548e-06	9.8558e-06	18:34	0.00061419	--	--	--	--	--	--	Gain circadian rhythm	Bacteria
Photosynthesis_proteins_.BR.ko00194.	3.70066e-08	2.94128e-06	09:08	0.937216	1.08122e-06	2.78751e-06	18:38	0.00455841	--	--	--	--	--	--	Gain circadian rhythm	Bacteria
Proteasome_.BR.ko03051.	2.20317e-07	2.52068e-07	10:41	0.185625	8.67046e-08	9.10409e-08	13:01	0.0212376	--	--	--	--	--	--	Gain circadian rhythm	Bacteria
Proteasome_.PATH.ko03050.	5.54119e-08	7.85955e-08	20:00	0.437081	1.60826e-08	8.79318e-09	14:07	0.0246079	--	--	--	--	--	--	Gain circadian rhythm	Bacteria
Protein_export_.PATH.ko03060.	4.47436e-05	0.0122251	05:15	0.118065	9.13404e-05	0.0123212	23:59	0.000111771	--	--	--	--	--	--	Gain circadian rhythm	Bacteria
Protein_kinases_.BR.ko01001.	1.03195e-05	0.00209603	13:26	0.639488	3.05923e-05	0.00204267	17:54	0.00568761	--	--	--	--	--	--	Gain circadian rhythm	Bacteria
Replication_and_repair	1.62816e-05	0.0059437	08:47	0.294732	3.44991e-05	0.00596904	09:22	0.00852556	--	--	--	--	--	--	Gain circadian rhythm	Bacteria
Secondary_bile_acid_biosynthesis_.PATH.ko00121.	3.45703e-07	0.000872591	12:10	0.983101	3.15682e-05	0.000842284	16:48	0.000123039	--	--	--	--	--	--	Gain circadian rhythm	Bacteria
Signaling_proteins	1.18839e-05	0.00252096	13:29	0.11883	2.04212e-05	0.00253429	10:50	0.00107336	--	--	--	--	--	--	Gain circadian rhythm	Bacteria
Starch_and_sucrose_metabolism_.PATH.ko00500.	0.000150763	0.0116601	07:09	0.245851	0.000260031	0.0113492	19:09	6.69496e-06	--	--	--	--	--	--	Gain circadian rhythm	Bacteria
Structural_proteins	0.000103764	0.00492502	05:09	0.485306	0.000557001	0.00489007	00:47	3.7912e-05	--	--	--	--	--	--	Gain circadian rhythm	Bacteria
Transporters_.BR.ko02000.	0.000326329	0.0769846	12:35	0.0509957	0.000710843	0.0769174	11:15	0.00103204	--	--	--	--	--	--	Gain circadian rhythm	Bacteria
Ubiquitin_system_.BR.ko04121.	5.44639e-08	7.75432e-08	18:56	0.445829	1.62538e-08	8.79318e-09	14:26	0.0135771	--	--	--	--	--	--	Gain circadian rhythm	Bacteria
ABC_transporters_.PATH.ko02010.	0.000137972	0.0198582	06:28	0.006768	0.000178919	0.0199289	09:58	0.00165493	-4.09e-05	-7.07e-05	-4:30	0.581674	0.179635	0.0578233	Consistant circadian rhythm	Archaea
Alanine__aspartate_and_glutamate_metabolism_.PATH.ko00250.	4.2e-05	0.00440642	20:00	0.00115328	4.83e-05	0.00439506	21:44	0.000641074	-6.29e-06	1.14e-05	-2:15	0.734377	0.386307	0.269953	Consistant circadian rhythm	Archaea
Amino_sugar_and_nucleotide_sugar_metabolism_.PATH.ko00520.	3.21e-05	0.00734388	09:29	0.00636635	4.39e-05	0.0073234	09:58	0.000422115	-1.19e-05	2.05e-05	-1:31	0.475228	0.082522	0.778102	Consistant circadian rhythm	Archaea
Arginine_biosynthesis_.PATH.ko00220.	3.55e-05	0.00434524	20:14	0.00141719	3.48e-05	0.00433118	21:31	0.00127095	7.75e-07	1.41e-05	-2:43	0.958848	0.186428	0.432955	Consistant circadian rhythm	Archaea
Bacterial_toxins_.BR.ko02042.	1.25e-05	0.000999687	08:38	0.00307141	1.26e-05	0.000994803	09:22	0.000934411	-8.36e-08	4.88e-06	-1:15	0.987903	0.211511	0.658578	Consistant circadian rhythm	Archaea
beta.Alanine_metabolism_.PATH.ko00410.	1.81e-05	0.00110798	20:53	0.00368933	1.68e-05	0.00110239	21:29	0.00216994	1.28e-06	5.59e-06	-1:24	0.874416	0.327607	0.73394	Consistant circadian rhythm	Archaea
Carbohydrate_metabolism	2.28e-05	0.00204803	08:24	0.00269309	2.16e-05	0.00203791	09:19	0.00139544	1.23e-06	1.01e-05	-1:05	0.901045	0.147751	0.588426	Consistant circadian rhythm	Archaea
Cell_cycle_._Caulobacter_.PATH.ko04112.	7.09e-05	0.00125535	21:17	0.0153597	5.13e-05	0.00124201	20:58	0.0181451	1.96e-05	1.33e-05	00:19	0.583709	0.597913	0.891442	Consistant circadian rhythm	Archaea
Cofactor_metabolism	2.52e-05	0.00207527	09:24	0.00406663	2.48e-05	0.00207271	09:38	0.00125993	3.71e-07	2.56e-06	-1:46	0.973857	0.749379	0.891258	Consistant circadian rhythm	Archaea
Energy_metabolism	0.000444142	0.0399966	09:16	0.00404612	0.000433944	0.0400287	09:35	0.00142345	1.02e-05	-3.21e-05	-1:41	0.959352	0.82062	0.85221	Consistant circadian rhythm	Archaea
Epithelial_cell_signaling_in_Helicobacter_pylori_infection_.PATH.ko05120.	2.21e-05	0.00311	09:11	0.00405659	2.28e-05	0.00310044	09:32	0.000830579	-6.71e-07	9.56e-06	-1:39	0.946362	0.176352	0.839461	Consistant circadian rhythm	Archaea
Fructose_and_mannose_metabolism_.PATH.ko00051.	2.49e-05	0.00119627	20:39	0.0106128	1.89e-05	0.00119494	20:52	0.0098082	5.96e-06	1.33e-06	-1:47	0.617495	0.8744	0.920697	Consistant circadian rhythm	Archaea
Glutathione_metabolism_.PATH.ko00480.	1.25e-05	0.000999661	08:48	0.00338299	1.27e-05	0.000994831	09:25	0.000828093	-2.35e-07	4.83e-06	-1:23	0.966086	0.218471	0.713734	Consistant circadian rhythm	Archaea
Glyoxylate_and_dicarboxylate_metabolism_.PATH.ko00630.	7.77e-05	0.00381004	22:14	0.012781	7.34e-05	0.0038636	21:41	0.00519987	4.27e-06	-5.36e-05	00:33	0.914882	0.0591317	0.78248	Consistant circadian rhythm	Archaea
Lysine_biosynthesis_.PATH.ko00300.	4.54e-05	0.00757258	19:54	0.00134868	5.39e-05	0.00755018	21:51	0.000671853	-8.49e-06	2.24e-05	-2:02	0.679526	0.124416	0.2211	Consistant circadian rhythm	Archaea
MAPK_signaling_pathway_._plant_.PATH.ko04016.	1.01e-05	0.00211042	09:59	0.00523808	1.03e-05	0.00210561	09:45	0.00103709	-2.18e-07	4.82e-06	00:14	0.962633	0.14476	0.894415	Consistant circadian rhythm	Archaea
Methane_metabolism_.PATH.ko00680.	0.000568758	0.0700095	09:13	0.00981503	0.000445091	0.0702429	09:14	0.00878999	0.000123667	-0.000233404	-1:60	0.649774	0.22643	0.99741	Consistant circadian rhythm	Archaea
NOD.like_receptor_signaling_pathway_.PATH.ko04621.	1.56e-05	3.57e-05	21:09	0.00389348	1.46e-05	3.32e-05	21:34	0.00176486	9.58e-07	2.46e-06	-1:35	0.890091	0.616447	0.812879	Consistant circadian rhythm	Archaea
O.Antigen_nucleotide_sugar_biosynthesis_.PATH.ko00541.	3.02e-05	0.00525626	08:56	0.00641572	4.32e-05	0.00524123	10:03	0.000302894	-1.3e-05	1.5e-05	-2:53	0.410765	0.178956	0.516273	Consistant circadian rhythm	Archaea
Oxidative_phosphorylation_.PATH.ko00190.	0.000243495	0.0112214	21:00	0.00515521	0.000215799	0.011152	21:24	0.00336061	2.77e-05	6.94e-05	-1:36	0.803156	0.377571	0.829423	Consistant circadian rhythm	Archaea
Pentose_and_glucuronate_interconversions_.PATH.ko00040.	2.62e-05	0.00309777	08:28	0.00231444	3.47e-05	0.00308526	09:53	0.000226943	-8.47e-06	1.25e-05	-2:35	0.491163	0.151533	0.373969	Consistant circadian rhythm	Archaea
Primary_bile_acid_biosynthesis_.PATH.ko00120.	1.27e-05	0.000999336	08:46	0.00340036	1.27e-05	0.000994651	09:24	0.000953458	1.22e-08	4.69e-06	-1:22	0.998259	0.238255	0.705171	Consistant circadian rhythm	Archaea
Secondary_bile_acid_biosynthesis_.PATH.ko00121.	6.68e-06	0.00104873	08:22	0.0203302	1.1e-05	0.00104523	10:07	0.000447018	-4.36e-06	3.51e-06	-2:15	0.293252	0.232246	0.373437	Consistant circadian rhythm	Archaea
Secretion_system_.BR.ko02044.	2.16e-05	0.00314829	08:07	0.0124055	3.25e-05	0.00313656	10:13	0.000410066	-1.1e-05	1.17e-05	-3:55	0.370919	0.176584	0.257421	Consistant circadian rhythm	Archaea
Staphylococcus_aureus_infection_.PATH.ko05150.	1.27e-05	0.000999321	08:46	0.00343013	1.27e-05	0.00099463	09:24	0.000959898	3.88e-09	4.69e-06	-1:22	0.999449	0.237815	0.70654	Consistant circadian rhythm	Archaea
Sulfur_relay_system_.PATH.ko04122.	2.8e-05	0.00117066	20:24	0.0013917	3.03e-05	0.00116851	21:35	0.000535308	-2.27e-06	2.15e-06	-2:49	0.849529	0.798957	0.45135	Consistant circadian rhythm	Archaea
Transcription	4.09e-05	0.00528072	10:12	0.00763096	3.59e-05	0.00527745	09:41	0.00395664	4.97e-06	3.27e-06	00:32	0.796493	0.810617	0.785319	Consistant circadian rhythm	Archaea
Ubiquinone_and_other_terpenoid.quinone_biosynthesis_.PATH.ko00130.	3.36e-05	0.00118154	20:36	0.00309505	3.13e-05	0.00117712	21:23	0.00166694	2.26e-06	4.42e-06	-1:14	0.87728	0.669685	0.656169	Consistant circadian rhythm	Archaea
Valine__leucine_and_isoleucine_degradation_.PATH.ko00280.	3.15e-05	0.00311394	09:09	0.00592916	3.45e-05	0.00310956	09:46	0.00171233	-3.03e-06	4.38e-06	-1:23	0.84463	0.688308	0.733813	Consistant circadian rhythm	Archaea
Butanoate_metabolism_.PATH.ko00650.	3.86e-05	0.00591232	12:08	0.0477909	3.93e-05	0.00581643	10:12	0.0146949	-6.87e-07	9.59e-05	01:56	0.978013	1.88e-07	0.429175	Inconsistent circadian rhythm	Archaea
Cysteine_and_methionine_metabolism_.PATH.ko00270.	4.43e-05	0.0119952	07:29	0.011799	2.84e-05	0.0120375	08:22	0.0294275	1.6e-05	-4.23e-05	-1:07	0.458576	0.00600952	0.71794	Inconsistent circadian rhythm	Archaea
D.Glutamine_and_D.glutamate_metabolism_.PATH.ko00471.	3.66e-05	0.00356001	06:09	0.00870596	2.63e-05	0.00362905	09:14	0.0436546	1.03e-05	-6.9e-05	-4:55	0.582858	5.78e-07	0.194254	Inconsistent circadian rhythm	Archaea
Folate_biosynthesis_.PATH.ko00790.	4.3e-05	0.0159517	11:05	0.00714041	4.24e-05	0.0159158	10:08	0.00143732	5.3e-07	3.59e-05	00:57	0.979131	0.0130956	0.600586	Inconsistent circadian rhythm	Archaea
General_function_prediction_only	3.54e-05	0.0106765	10:39	0.00556351	3.74e-05	0.010653	10:00	0.000866984	-1.94e-06	2.35e-05	00:38	0.906337	0.0453824	0.711982	Inconsistent circadian rhythm	Archaea
Glycolysis_._Gluconeogenesis_.PATH.ko00010.	6.92e-05	0.0206498	20:07	0.0125997	5.36e-05	0.0205908	20:57	0.0109822	1.56e-05	5.91e-05	-1:10	0.647854	0.0152851	0.700442	Inconsistent circadian rhythm	Archaea
Prokaryotic_defense_system_.BR.ko02048.	0.000231979	0.018658	11:28	0.0251894	0.000234431	0.0182244	10:01	0.00653921	-2.45e-06	0.000433594	01:26	0.985205	7.08e-06	0.506111	Inconsistent circadian rhythm	Archaea
Protein_processing	2.08e-05	0.00635629	10:32	0.0131964	1.74e-05	0.00634167	09:34	0.00753908	3.4e-06	1.46e-05	00:58	0.743692	0.047993	0.647823	Inconsistent circadian rhythm	Archaea
Selenocompound_metabolism_.PATH.ko00450.	1.05e-05	0.00326255	19:55	0.0104503	8.58e-06	0.00325332	21:06	0.00975915	1.92e-06	9.23e-06	-2:49	0.709896	0.0124086	0.575648	Inconsistent circadian rhythm	Archaea
Terpenoid_backbone_biosynthesis_.PATH.ko00900.	2.49e-05	0.00789108	00:41	0.041819	2.3e-05	0.00793951	22:39	0.0210386	1.93e-06	-4.84e-05	02:02	0.901411	1.91e-05	0.41457	Inconsistent circadian rhythm	Archaea
Transport	3.58e-05	0.00364655	00:11	0.0248828	3.16e-05	0.00370567	22:16	0.0170158	4.21e-06	-5.91e-05	01:55	0.836555	6.33e-05	0.411903	Inconsistent circadian rhythm	Archaea
Transporters_.BR.ko02000.	0.000405926	0.0369969	23:06	0.0142817	0.0004254	0.0375518	22:01	0.00281234	-1.95e-05	-0.000554882	01:05	0.927326	0.000317039	0.579945	Inconsistent circadian rhythm	Archaea
Valine__leucine_and_isoleucine_biosynthesis_.PATH.ko00290.	5.88e-06	0.00214575	19:46	0.0064095	4.47e-06	0.00213879	21:04	0.0145617	1.41e-06	6.96e-06	-2:42	0.611272	0.000490027	0.534114	Inconsistent circadian rhythm	Archaea
Aminoacyl.tRNA_biosynthesis_.PATH.ko00970.	8.67136e-05	0.0237308	19:27	0.000267186	4.68084e-05	0.0236653	03:35	0.296261	--	--	--	--	--	--	Loss circadian rhythm	Archaea
Antimicrobial_resistance_genes_.BR.ko01504.	1.23916e-05	0.00100529	07:29	0.000318911	6.81727e-07	0.000998197	03:16	0.897401	--	--	--	--	--	--	Loss circadian rhythm	Archaea
Apoptosis_._fly_.PATH.ko04214.	1.63329e-05	6.78575e-05	19:02	0.000407858	6.82177e-06	7.1172e-05	01:39	0.291622	--	--	--	--	--	--	Loss circadian rhythm	Archaea
Base_excision_repair_.PATH.ko03410.	3.20764e-05	0.0057456	01:23	0.0136067	2.73378e-06	0.00579814	04:09	0.789684	--	--	--	--	--	--	Loss circadian rhythm	Archaea
C5.Branched_dibasic_acid_metabolism_.PATH.ko00660.	1.06998e-05	0.00428934	14:16	0.0345609	1.18495e-05	0.00428478	12:35	0.0645257	--	--	--	--	--	--	Loss circadian rhythm	Archaea
DNA_replication_proteins_.BR.ko03032.	3.26966e-05	0.00647561	19:58	0.00184329	2.57679e-05	0.00645657	14:33	0.158899	--	--	--	--	--	--	Loss circadian rhythm	Archaea
Glycerolipid_metabolism_.PATH.ko00561.	3.22812e-05	6.43935e-05	20:03	0.0220443	3.62973e-06	5.66418e-05	02:29	0.748467	--	--	--	--	--	--	Loss circadian rhythm	Archaea
Homologous_recombination_.PATH.ko03440.	7.33149e-05	0.000549353	00:06	0.0434635	2.70756e-06	0.000606269	03:59	0.913377	--	--	--	--	--	--	Loss circadian rhythm	Archaea
Nitrogen_metabolism_.PATH.ko00910.	2.75842e-05	0.00476115	06:46	0.0170071	5.44507e-06	0.00483738	11:38	0.653114	--	--	--	--	--	--	Loss circadian rhythm	Archaea
Nucleotide_excision_repair_.PATH.ko03420.	2.99815e-05	0.00466192	04:03	0.0194112	1.91292e-05	0.00472345	09:00	0.21201	--	--	--	--	--	--	Loss circadian rhythm	Archaea
Pantothenate_and_CoA_biosynthesis_.PATH.ko00770.	2.89597e-05	0.00574774	01:31	0.023419	2.92164e-06	0.00580045	03:34	0.779514	--	--	--	--	--	--	Loss circadian rhythm	Archaea
Protein_kinases_.BR.ko01001.	2.28448e-05	0.00112187	20:30	0.00235161	1.79845e-05	0.00111833	05:53	0.164193	--	--	--	--	--	--	Loss circadian rhythm	Archaea
Purine_metabolism_.PATH.ko00230.	9.98544e-05	0.0279602	18:36	0.00327649	3.56463e-05	0.027871	00:08	0.394559	--	--	--	--	--	--	Loss circadian rhythm	Archaea
Ribosome_biogenesis_.BR.ko03009.	0.000116214	0.0129907	20:08	0.0449342	1.29453e-05	0.0129236	01:16	0.760542	--	--	--	--	--	--	Loss circadian rhythm	Archaea
Signaling_proteins	1.66277e-05	0.00109784	13:51	0.000263456	9.39564e-06	0.00109409	05:55	0.19225	--	--	--	--	--	--	Loss circadian rhythm	Archaea
Structural_proteins	3.42372e-05	0.00147374	02:22	0.0108932	4.90661e-06	0.00154765	08:10	0.637052	--	--	--	--	--	--	Loss circadian rhythm	Archaea
Transfer_RNA_biogenesis_.BR.ko03016.	9.57426e-05	0.0215818	19:19	0.00132713	3.10883e-05	0.0215162	16:40	0.53336	--	--	--	--	--	--	Loss circadian rhythm	Archaea
Translation_factors_.BR.ko03012.	7.33581e-05	0.00652861	18:01	0.0304413	1.6356e-05	0.00649378	00:27	0.544543	--	--	--	--	--	--	Loss circadian rhythm	Archaea
AMPK_signaling_pathway_.PATH.ko04152.	4.6019e-06	0.00106179	09:01	0.173031	3.97343e-06	0.00106057	02:07	0.024992	--	--	--	--	--	--	Gain circadian rhythm	Archaea
Arachidonic_acid_metabolism_.PATH.ko00590.	8.61742e-06	0.000425081	07:48	0.543738	1.80781e-05	0.000502535	01:24	0.0180233	--	--	--	--	--	--	Gain circadian rhythm	Archaea
Basal_transcription_factors_.PATH.ko03022.	1.23349e-05	0.0036347	03:15	0.3413	2.75418e-05	0.00370852	23:14	0.0200425	--	--	--	--	--	--	Gain circadian rhythm	Archaea
Cell_growth	4.01512e-05	0.00128591	14:25	0.115551	3.75428e-05	0.00112436	10:28	0.0353516	--	--	--	--	--	--	Gain circadian rhythm	Archaea
Citrate_cycle_.TCA_cycle._.PATH.ko00020.	1.68622e-05	0.0117708	11:14	0.0577731	2.96491e-05	0.0117425	11:37	0.00151193	--	--	--	--	--	--	Gain circadian rhythm	Archaea
DNA_replication_.PATH.ko03030.	1.525e-05	0.0150199	00:46	0.457037	3.47585e-05	0.0149679	01:38	0.0321389	--	--	--	--	--	--	Gain circadian rhythm	Archaea
Fanconi_anemia_pathway_.PATH.ko03460.	4.60196e-06	0.00106179	09:01	0.173006	3.97351e-06	0.00106057	02:06	0.024983	--	--	--	--	--	--	Gain circadian rhythm	Archaea
Lipid_biosynthesis_proteins_.BR.ko01004.	4.48274e-06	0.00105856	07:17	0.185793	3.94868e-06	0.00105779	01:43	0.0259891	--	--	--	--	--	--	Gain circadian rhythm	Archaea
Membrane_trafficking_.BR.ko04131.	4.55591e-06	0.00106177	08:53	0.174925	3.94728e-06	0.00106054	02:04	0.0258746	--	--	--	--	--	--	Gain circadian rhythm	Archaea
Mineral_absorption_.PATH.ko04978.	4.45724e-06	0.00102337	08:04	0.14683	3.871e-06	0.00101882	02:54	0.0338174	--	--	--	--	--	--	Gain circadian rhythm	Archaea
mRNA_surveillance_pathway_.PATH.ko03015.	9.21642e-06	0.00212359	09:01	0.172343	7.96899e-06	0.00212118	02:07	0.0245372	--	--	--	--	--	--	Gain circadian rhythm	Archaea
Nicotinate_and_nicotinamide_metabolism_.PATH.ko00760.	7.14226e-07	0.00953362	13:23	0.874494	1.62204e-05	0.0094998	03:32	4.01092e-07	--	--	--	--	--	--	Gain circadian rhythm	Archaea
Parathyroid_hormone_synthesis__secretion_and_action_.PATH.ko04928.	4.3963e-06	0.00106179	12:34	0.172915	3.97346e-06	0.00106057	02:07	0.0249962	--	--	--	--	--	--	Gain circadian rhythm	Archaea
Porphyrin_and_chlorophyll_metabolism_.PATH.ko00860.	6.08064e-05	0.0273006	18:12	0.269667	0.000141754	0.0273173	22:31	0.000432591	--	--	--	--	--	--	Gain circadian rhythm	Archaea
Proteasome_.PATH.ko03050.	1.39734e-05	0.00318561	09:05	0.167572	1.19379e-05	0.00318179	02:09	0.0248679	--	--	--	--	--	--	Gain circadian rhythm	Archaea
Protein_processing_in_endoplasmic_reticulum_.PATH.ko04141.	1.39948e-06	0.00220334	11:23	0.859547	1.92585e-05	0.00219971	23:41	0.0103232	--	--	--	--	--	--	Gain circadian rhythm	Archaea
Pyruvate_metabolism_.PATH.ko00620.	1.4275e-05	0.00438446	21:55	0.124361	2.00131e-05	0.00436991	01:20	0.000124392	--	--	--	--	--	--	Gain circadian rhythm	Archaea
Thiamine_metabolism_.PATH.ko00730.	3.11525e-06	0.0096339	04:16	0.853891	2.35885e-05	0.00959314	20:12	0.0354777	--	--	--	--	--	--	Gain circadian rhythm	Archaea
Transcription_machinery_.BR.ko03021.	1.78185e-06	0.00422271	00:30	0.756748	5.47788e-06	0.00420432	09:08	0.000854998	--	--	--	--	--	--	Gain circadian rhythm	Archaea
Translation	2.11243e-05	0.00530964	12:35	0.179088	1.97915e-05	0.00530318	02:05	0.0237355	--	--	--	--	--	--	Gain circadian rhythm	Archaea
