# Supplementary material for: Microbial diurnal rhythmicity in the rumen fluid impacted by feeding regimes and exogenous microbiome providing novel mechanisms regulating dynamics of the rumen microbiome
Source: Microbiome. 2025 Jun 16;13:142. doi: 10.1186/s40168-025-02134-6 (PMC12168421; doi:10.1186/s40168-025-02134-6)
Supplement: Supplementary file 12 — Supplementary Material 11: Suppl file S4. The information of the top 20 bins that contribute to HoS and DL process, respectively. HoS. homogeneous selection, DL: dispersal limitation [file 40168_2025_2134_MOESM11_ESM.xlsx]

## Sheet: Bacteria
The information of the top 20 bins in bacterial community that contribute to HoS and DL process, respectively
Assembly process	Bin	Contribution	Relative abundance	Genus	Ad libitum feeding group	Feeding restriction groups	Rumen fluid transplantation groups
HoS	bin97	0.0265278	0.0284023	Ruminococcus	Rhythmic	FTR	CCR
HoS	bin47	0.0196961	0.025771	Lachnospiraceae_NK3A20_group	Rhythmic		CCR
HoS	bin304	0.0147694	0.0180583	Sharpea	Arrhythmic	FTR	LCR
HoS	bin101	0.0139538	0.0141323	[Eubacterium]_coprostanoligenes_group	Arrhythmic
HoS	bin80	0.0111025	0.015546	NK4A214_group	Rhythmic	FTR	InCCR
HoS	bin393	0.0105298	0.0108067	Prevotella	Rhythmic	FTR	GCR
HoS	bin86	0.00639268	0.0108264	Colidextribacter	Rhythmic	FTR	InCCR
HoS	bin5	0.00604398	0.0109461	Absconditabacteriales_(SR1)	Arrhythmic
HoS	bin14	0.00479581	0.00656888	Acetitomaculum	Rhythmic	FTR	CCR
HoS	bin205	0.00323256	0.00864431	Muribaculaceae	Rhythmic
HoS	bin192	0.00311026	0.00822824	Unclassified	Unclassified
HoS	bin218	0.00302315	0.00606848	Rikenellaceae_RC9_gut_group	Rhythmic	FTR	CCR
HoS	bin362	0.00273528	0.00723095	Prevotella	Rhythmic	FTR	GCR
HoS	bin91	0.00249892	0.00897876	Ruminococcus	Rhythmic	FTR	CCR
HoS	bin251	0.00219785	0.00606964	Rikenellaceae_RC9_gut_group	Rhythmic	FTR	CCR
HoS	bin296	0.00217193	0.00393332	Mogibacterium	Rhythmic	FTR	CCR
HoS	bin9	0.00208991	0.00454058	Olsenella	Rhythmic
HoS	bin333	0.00180948	0.00344788	Prevotellaceae_UCG-003	Rhythmic		LCR
HoS	bin108	0.00162987	0.00382802	Christensenellaceae_R-7_group	Rhythmic	FTR
HoS	bin357	0.00161114	0.00549616	Prevotella	Rhythmic	FTR	GCR
DL	bin308	0.0147781	0.0147783	F082	Rhythmic	FTR	LCR
DL	bin321	0.0136959	0.0152095	F082	Rhythmic	FTR	LCR
DL	bin160	0.00979026	0.0113151	Anaeroplasma	Arrhythmic	MFR	CCR
DL	bin49	0.00957813	0.00968979	Lachnospiraceae_NK3A20_group	Rhythmic		CCR
DL	bin78	0.00945107	0.00946632	NK4A214_group	Rhythmic	FTR	InCCR
DL	bin220	0.00897794	0.00959934	Rikenellaceae_RC9_gut_group	Rhythmic	FTR	CCR
DL	bin76	0.00846695	0.00853054	NK4A214_group	Rhythmic	FTR	InCCR
DL	bin217	0.0083543	0.00848592	Rikenellaceae_RC9_gut_group	Rhythmic	FTR	CCR
DL	bin311	0.00824969	0.00903107	F082	Rhythmic	FTR	LCR
DL	bin301	0.00754106	0.0076772	Candidatus_Saccharimonas	Rhythmic		LCR
DL	bin91	0.00640706	0.00897876	Ruminococcus	Rhythmic	FTR	CCR
DL	bin374	0.00639309	0.00658699	Prevotella	Rhythmic	FTR	GCR
DL	bin241	0.00632229	0.00644813	Rikenellaceae_RC9_gut_group	Rhythmic	FTR	CCR
DL	bin176	0.0060842	0.00642343	Treponema	Rhythmic		InCCR
DL	bin33	0.00580975	0.00632936	[Ruminococcus]_gauvreauii_group	Arrhythmic
DL	bin69	0.00574048	0.00753672	Ruminococcus	Rhythmic	FTR	CCR
DL	bin244	0.00570763	0.00570754	Rikenellaceae_RC9_gut_group	Rhythmic	FTR	CCR
DL	bin392	0.00565495	0.0056496	Prevotella	Rhythmic	FTR	GCR
DL	bin87	0.0054767	0.00635744	UCG-005	Arrhythmic	FTR	InCCR
DL	bin185	0.00547363	0.0060534	Prevotella	Rhythmic	FTR	GCR

## Sheet: Archaea
The information of the top 20 bins in archaeal community that contribute to HoS and DL process, respectively
Assembly process	Bin	Contribution	Relative abundance	Species	Ad libitum feeding group	Feeding restriction groups	Rumen fluid transplantation groups
HoS	bin12	0.0764946	0.234679	Methanobrevibacter ruminantium clade	Arrhythmic
HoS	bin14	0.0636943	0.216123	Methanobrevibacter ruminantium clade	Arrhythmic
HoS	bin11	0.0139885	0.0441093	Methanobrevibacter ruminantium clade	Arrhythmic
HoS	bin18	0.01172	0.0484486	Methanobrevibacter gottschalkii clade	Rhythmic
HoS	bin21	0.00806029	0.0314438	Methanobrevibacter gottschalkii clade	Rhythmic
HoS	bin15	0.0019562	0.069605	Methanosphaera sp. ISO3-F5	Rhythmic	FTR	GCR
HoS	bin13	0.00149412	0.00749731	Methanobrevibacter boviskoreani clade	Arrhythmic
HoS	bin17	0.000939792	0.0114764	Methanobrevibacter gottschalkii clade	Rhythmic
HoS	bin22	0.000720749	0.205259	Methanobrevibacter gottschalkii clade	Rhythmic
HoS	bin5	0.000542097	0.00367081	Unclassfied	Unclassfied
HoS	bin19	0.000388814	0.0636844	Methanobrevibacter gottschalkii clade	Rhythmic
HoS	bin6	0.000354565	0.00459882	Unclassfied	Unclassfied
HoS	bin9	0.000221138	0.00384482	Group12 sp. ISO4-H5	Rhythmic	MFR	GCR
HoS	bin16	0.000149905	0.000691426	Methanobacterium alkaliphilum	Rhythmic
HoS	bin10	0.000113545	0.0118672	Unclassfied	Unclassfied
HoS	bin8	0.000113291	0.00222538	Group12 sp. ISO4-H5	Rhythmic	MFR	GCR
HoS	bin1	9.18839e-06	0.000143475	Unclassfied	Unclassfied
HoS	bin3	2.99622e-06	0.000196896	Unclassfied	Unclassfied
HoS	bin20	2.54709e-06	0.0394281	Methanobrevibacter gottschalkii clade	Rhythmic
HoS	bin4	1.54332e-06	0.000781479	Unclassfied	Unclassfied
DL	bin22	0.204066	0.205259	Methanobrevibacter gottschalkii clade	Rhythmic
DL	bin12	0.157958	0.234679	Methanobrevibacter ruminantium clade	Arrhythmic
DL	bin14	0.151999	0.216123	Methanobrevibacter ruminantium clade	Arrhythmic
DL	bin15	0.0677127	0.069605	Methanosphaera sp. ISO3-F5	Rhythmic	FTR	GCR
DL	bin19	0.0607999	0.0636844	Methanobrevibacter gottschalkii clade	Rhythmic
DL	bin20	0.0395704	0.0394281	Methanobrevibacter gottschalkii clade	Rhythmic
DL	bin18	0.036917	0.0484486	Methanobrevibacter gottschalkii clade	Rhythmic
DL	bin11	0.0300057	0.0441093	Methanobrevibacter ruminantium clade	Arrhythmic
DL	bin21	0.0232329	0.0314438	Methanobrevibacter gottschalkii clade	Rhythmic
DL	bin10	0.0118347	0.0118672	Unclassfied	Unclassfied
DL	bin17	0.0105289	0.0114764	Methanobrevibacter gottschalkii clade	Rhythmic
DL	bin13	0.0058389	0.00749731	Methanobrevibacter boviskoreani clade	Arrhythmic
DL	bin6	0.00426037	0.00459882	Unclassfied	Unclassfied
DL	bin9	0.00364525	0.00384482	Group12 sp. ISO4-H5	Rhythmic	MFR	GCR
DL	bin5	0.00301002	0.00367081	Unclassfied	Unclassfied
DL	bin8	0.00212336	0.00222538	Group12 sp. ISO4-H5	Rhythmic	MFR	GCR
DL	bin4	0.00078691	0.000781479	Unclassfied	Unclassfied
DL	bin16	0.000536646	0.000691426	Methanobacterium alkaliphilum	Rhythmic
DL	bin3	0.000200768	0.000196896	Unclassfied	Unclassfied
DL	bin1	0.000124791	0.000143475	Unclassfied	Unclassfied

## Sheet: Protozoa
The information of the top 20 bins in protozoal community that contribute to HoS and DL process, respectively
Assembly process	Bin	Contribution	Relative abundance	Genus	Ad libitum feeding group	Feeding restriction groups	Rumen fluid transplantation groups
HoS	bin33	0.11825	0.217221	Entodinium	Rhythmic	FTR	InCCR
HoS	bin3	0.0871962	0.106239	Unclassified	Unclassified
HoS	bin32	0.0735506	0.158575	Entodinium	Rhythmic	FTR	InCCR
HoS	bin17	0.0447113	0.0850044	Entodinium	Rhythmic	FTR	InCCR
HoS	bin16	0.0228277	0.0613654	Unclassified	Unclassified
HoS	bin19	0.0188751	0.0700351	Entodinium	Rhythmic	FTR	InCCR
HoS	bin2	0.0171662	0.0352527	Unclassified	Unclassified
HoS	bin20	0.0169291	0.0433004	Entodinium	Rhythmic	FTR	InCCR
HoS	bin23	0.0139902	0.0207045	Entodinium	Rhythmic	FTR	InCCR
HoS	bin21	0.010663	0.023329	Entodinium	Rhythmic	FTR	InCCR
HoS	bin15	0.00422917	0.0207149	Diplodinium	Arrhythmic		LCR
HoS	bin26	0.00241773	0.00614889	Entodinium	Rhythmic	FTR	InCCR
HoS	bin4	0.00237131	0.00786021	Unclassified	Unclassified
HoS	bin27	0.00200799	0.00675953	Entodinium	Rhythmic	FTR	InCCR
HoS	bin11	0.00121507	0.0136698	Polyplastron	Arrhythmic
HoS	bin30	0.000554528	0.00227391	Entodinium	Rhythmic	FTR	InCCR
HoS	bin18	0.000386287	0.0062827	Unclassified	Unclassified
HoS	bin25	0.000275483	0.00193749	Entodinium	Rhythmic	FTR	InCCR
HoS	bin29	0.00026923	0.00202795	Entodinium	Rhythmic	FTR	InCCR
HoS	bin22	0.000265986	0.00675011	Entodinium	Rhythmic	FTR	InCCR
DL	bin33	0.0975623	0.217221	Entodinium	Rhythmic	FTR	InCCR
DL	bin32	0.085724	0.158575	Entodinium	Rhythmic	FTR	InCCR
DL	bin13	0.0813294	0.0816845	Unclassified	Unclassified
DL	bin19	0.0510202	0.0700351	Entodinium	Rhythmic	FTR	InCCR
DL	bin17	0.0398539	0.0850044	Entodinium	Rhythmic	FTR	InCCR
DL	bin16	0.0392183	0.0613654	Unclassified	Unclassified
DL	bin20	0.0265435	0.0433004	Entodinium	Rhythmic	FTR	InCCR
DL	bin3	0.0193067	0.106239	Unclassified	Unclassified
DL	bin2	0.018321	0.0352527	Unclassified	Unclassified
DL	bin15	0.016796	0.0207149	Diplodinium	Arrhythmic		LCR
DL	bin21	0.0126831	0.023329	Entodinium	Rhythmic	FTR	InCCR
DL	bin11	0.012461	0.0136698	Polyplastron	Arrhythmic
DL	bin10	0.00838869	0.00844918	Polyplastron	Arrhythmic
DL	bin23	0.0065773	0.0207045	Entodinium	Rhythmic	FTR	InCCR
DL	bin22	0.00642224	0.00675011	Entodinium	Rhythmic	FTR	InCCR
DL	bin18	0.00580455	0.0062827	Unclassified	Unclassified
DL	bin4	0.0055767	0.00786021	Unclassified	Unclassified
DL	bin27	0.00467288	0.00675953	Entodinium	Rhythmic	FTR	InCCR
DL	bin26	0.0036921	0.00614889	Entodinium	Rhythmic	FTR	InCCR
DL	bin6	0.00301595	0.00325113	Isotricha	Rhythmic	FTR
