# Supplementary material for: Microbial diurnal rhythmicity in the rumen fluid impacted by feeding regimes and exogenous microbiome providing novel mechanisms regulating dynamics of the rumen microbiome
Source: Microbiome. 2025 Jun 16;13:142. doi: 10.1186/s40168-025-02134-6 (PMC12168421; doi:10.1186/s40168-025-02134-6)
Supplement: Supplementary file 13 — Supplementary Material 12: Suppl file S5. The circadian rhythm information of feed intake, rumination time, and rumen fermentation parameters [file 40168_2025_2134_MOESM12_ESM.xlsx]

## Sheet: Sheet1
parameter	Ad Libitum Feeding					parameter	Within 48 hrs after Rumen Fluid Transplantation					parameter	7 Days after Rumen Fluid Transplantation
	rhythmic_p	mesor	amplitude	peak_time			rhythmic_p	mesor	amplitude	peak_time			rhythmic_p	mesor	amplitude	peak_time
Feed intake /kg	4.2e-23	11.9271	9.43912	18:02		Feed intake /kg	3.14e-16	10.8978	7.14193	18:12		Feed intake /kg	7.76e-16	10.2239	7.03735	16:53
Rumination /min	5.96e-11	111.979	34.3949	06:00		Rumination /min	1.36e-16	110.614	39.0467	05:12		Rumination /min	6.1e-15	113.341	41.6255	05:15
Acetate mmol/L	5.57393e-09	52.2568	7.08298	20:44		Acetate mmol/L	0.000107324	53.6678	5.98707	18:30		Acetate mmol/L	2.51922e-06	55.0131	6.04636	21:00
Propionate mmol/L	1.08629e-13	18.6349	4.32945	20:44		Propionate mmol/L	4.28435e-07	18.6835	4.00127	19:05		Propionate mmol/L	9.66755e-11	17.93	3.82113	20:42
Butyrate mmol/L	7.84742e-09	10.512	1.70779	21:19		Butyrate mmol/L	3.45208e-06	9.7529	1.73363	19:09		Butyrate mmol/L	2.74223e-10	9.4892	1.52033	21:33
Isobutyrate mmol/L	0.743379	0.937079	0.0403554	13:28		Isobutyrate mmol/L	0.51581	1.25173	0.0987651	21:41		Isobutyrate mmol/L	0.00345931	1.03432	0.445155	03:40
Valerate mmol/L	1.35012e-07	1.11651	0.138993	20:11		Valerate mmol/L	1.35773e-06	1.11989	0.196528	18:32		Valerate mmol/L	6.10505e-07	1.1902	0.197942	20:52
Isovalerate mmol/L	0.277247	1.33439	0.0380489	16:23		Isovalerate mmol/L	0.763241	1.44675	0.0120993	11:54		Isovalerate mmol/L	1.6899e-07	1.63359	0.20445	01:32
TVFA mmol/L	1.60089e-11	85.3731	13.8145	20:51		TVFA mmol/L	1.56081e-05	86.7813	12.3992	18:49		TVFA mmol/L	1.35374e-08	86.9362	12.0845	20:53
Acetate/Propionate	2.42258e-05	2.8963	0.349129	08:15		Acetate/Propionate	1.51659e-07	2.98495	0.432142	08:02		Acetate/Propionate	0.00216076	3.15389	0.325434	09:39
Estimated methane	0.000377545	1.24236	0.0505138	08:37		Estimated methane	1.98873e-05	1.23896	0.0624747	07:03		Estimated methane	2.11614e-06	1.26623	0.0605736	07:40
NH3-N mg/dL	1.27454e-14	11.5269	4.04897	06:12		NH3-N mg/dL	4.43421e-15	10.7583	4.83173	05:59		NH3-N mg/dL	1.90601e-12	14.5169	5.83548	05:22
pH	4.02852e-11	6.64344	0.218364	07:52		pH	1.55121e-10	6.76216	0.240527	06:00		pH	3.0629e-08	6.71761	0.194403	07:24
parameter	Daytime Feeding
	rhythmic_p	mesor	amplitude	peak_time
Feed intake /kg	2.36e-43	9.82708	13.9589	16:38
Rumination /min	6.62e-28	100.469	60.4628	05:18
Acetate mmol/L	5.07087e-09	50.8262	9.8557	18:34
Propionate mmol/L	1.25304e-20	17.0908	6.04488	19:06
Butyrate mmol/L	2.96671e-14	9.98394	3.6308	19:32
Isobutyrate mmol/L	0.00213387	1.5306	0.566391	19:17
Valerate mmol/L	4.92594e-09	1.09651	0.279785	19:10
Isovalerate mmol/L	0.062	1.168	0.118	07:10
TVFA mmol/L	1.21101e-13	81.6955	20.1672	18:55
Acetate/Propionate	1.33333e-11	3.13439	0.66522	07:49
Estimated methane	5.39e-06	1.27239	0.0723751	07:28
NH3-N mg/dL	4.64305e-27	12.4179	9.00409	05:48
pH	1.68038e-18	6.73813	0.317619	06:34
parameter	Nighttime Feeding
	rhythmic_p	mesor	amplitude	peak_time
Feed intake /kg	4.59e-22	7.1375	12.4843	04:36
Rumination /min	5.23e-08	97.0625	32.8708	10:42
Acetate mmol/L	2.44081e-19	43.2429	17.7306	05:24
Propionate mmol/L	5.62479e-28	14.7055	8.35224	05:09
Butyrate mmol/L	3.70289e-23	9.50971	6.91144	05:25
Isobutyrate mmol/L	0.0021493	1.4269	0.520547	05:07
Valerate mmol/L	1.00459e-19	0.838101	0.399809	05:59
Isovalerate mmol/L	1.95501e-08	0.917861	0.172843	14:22
TVFA mmol/L	1.0301e-24	70.641	33.8351	05:21
Acetate/Propionate	2.1518e-09	3.1965	0.670427	17:59
Estimated methane	0.0248782	1.27737	0.0473001	18:36
NH3-N mg/dL	4.50508e-13	12.1459	4.44999	15:30
pH	1.78429e-20	6.85594	0.453669	17:05
