# Supplementary material for: Microbial diurnal rhythmicity in the rumen fluid impacted by feeding regimes and exogenous microbiome providing novel mechanisms regulating dynamics of the rumen microbiome
Source: Microbiome. 2025 Jun 16;13:142. doi: 10.1186/s40168-025-02134-6 (PMC12168421; doi:10.1186/s40168-025-02134-6)
Supplement: Supplementary file 14 — Supplementary Material 13: Suppl file S6. The cross-lagged correlation between microbial taxa and feed intake, as well as rumination, and ruminal fermentation parameters [file 40168_2025_2134_MOESM13_ESM.xlsx]

## Sheet: DMI
	Items	Edtodinium (After feeding hrs)					Fitmeasures	Values		Items	Edtodinium		Items	Feed intake			Cross-lagged correlation
		6	12	18	24					between after feeding 6 h and 12 h	0.716***		between after feeding 0 to 6 h and 6 to 12 h	0.751***			Co-occurenace correlations
Feed intake (after feeding hrs)	0-6	0.386	0.363**				P value	0.067		between after feeding 12 h and 18 h	0.973***		between after feeding 6 to 12 h and 12 to 18 h	0.251			Autoregressive correlations
	6-12	-0.531*	0.132+	-0.197*			CFI	0.918		between after feeding 18 h and 24 h	0.878***		between after feeding 12 to 18 h and 18 to 24 h	0.739***		+	P < 0.10
	12-18		-0.285	0.036	-0.125		RMSEA	0.236								*	P < 0.05
	18-24			-0.024	-0.118		SRMR	0.060								**	P < 0.01
																***	P < 0.001
	Items	Prevotella (After feeding hrs)					Fitmeasures	Values		Items	Prevotella
		6	12	18	24					between after feeding 6 h and 12 h	0.627**
Feed intake (after feeding hrs)	0-6	-0.085	-0.149				P value	0.106		between after feeding 12 h and 18 h	0.464*
	6-12	-0.207	0.175	0.126			CFI	0.838		between after feeding 18 h and 24 h	0.714***
	12-18		-0.103	0.024	-0.458**		RMSEA	0.210
	18-24			0.457**	0.015		SRMR	0.101
	Items	NK4A214_group (After feeding hrs)					Fitmeasures	Values		Items	NK4A214_group
		6	12	18	24					between after feeding 6 h and 12 h	0.707***
Feed intake (after feeding hrs)	0-6	-0.104	-0.122				P value	0.101		between after feeding 12 h and 18 h	0.665***
	6-12	-0.342	-0.064	-0.320+			CFI	0.887		between after feeding 18 h and 24 h	0.782***
	12-18		-0.31	-0.131	0.499**		RMSEA	0.213
	18-24			-0.363*	-0.122		SRMR	0.086
	Items	Prevotellaceae_UCG-001 (After feeding hrs)					Fitmeasures	Values		Items	Prevotellaceae_UCG-001
		6	12	18	24					between after feeding 6 h and 12 h	0.808***
Feed intake (after feeding hrs)	0-6	0.178	-0.101				P value	0.085		between after feeding 12 h and 18 h	0.845***
	6-12	0.21	-0.042	0.227+			CFI	0.908		between after feeding 18 h and 24 h	0.853***
	12-18		-0.031	0.108	-0.563***		RMSEA	0.223
	18-24			0.490***	0.032		SRMR	0.071
	Items	Mogibacterium (After feeding hrs)					Fitmeasures	Values		Items	Mogibacterium
		6	12	18	24					between after feeding 6 h and 12 h	0.627***
Feed intake (after feeding hrs)	0-6	0.031	-0.048				P value	0.259		between after feeding 12 h and 18 h	0.601***
	6-12	-0.11	-0.203	-0.406*			CFI	0.944		between after feeding 18 h and 24 h	0.793***
	12-18		-0.103	-0.281+	0.621**		RMSEA	0.137
	18-24			-0.361+	-0.267+		SRMR	0.096

## Sheet: Rumination
	Items	g_unclassified_f_Lachnospiraceae (After feeding hrs)					Fitmeasures	Values		Items	g_unclassified_f_Lachnospiraceae		Items	Rumination			Cross-lagged correlation
		6	12	18	24					between after feeding 6 h and 12 h	0.877***		between after feeding 0 to 6 h and 6 to 12 h	0.592*			Co-occurenace correlations
Rumination (After feeding hrs)	0-6	-0.031	-0.043				P value	0.056		between after feeding 12 h and 18 h	0.719***		between after feeding 6 to 12 h and 12 to 18 h	0.883***			Autoregressive correlations
	6-12	0.124	0.219+	-0.193			CFI	0.882		between after feeding 18 h and 24 h	0.757***		between after feeding 12 to 18 h and 18 to 24 h	0.766***		+	P < 0.10
	12-18		-0.318+	0.194	-0.08		RMSEA	0.245								*	P < 0.05
	18-24			-0.332*	-0.072		SRMR	0.108								**	P < 0.01
																***	P < 0.001
							Fitmeasures	Values
	Items	Acetitomaculum (After feeding hrs)								Items	Acetitomaculum
		6	12	18	24		P value	0.084		between after feeding 6 h and 12 h	0.880***
Rumination (After feeding hrs)	0-6	0.064	-0.028				CFI	0.917		between after feeding 12 h and 18 h	0.848***
	6-12	0.543***	-0.01	0.122			RMSEA	0.223		between after feeding 18 h and 24 h	0.780***
	12-18		-0.340+	-0.065	-0.101		SRMR	0.078
	18-24			-0.045	0.138
							Fitmeasures	Values
	Items	Prevotellaceae_UCG-003 (After feeding hrs)								Items	Prevotellaceae_UCG-003
		6	12	18	24		P value	0.083		between after feeding 6 h and 12 h	0.608*
Rumination (After feeding hrs)	0-6	0.304	0.051				CFI	0.903		between after feeding 12 h and 18 h	0.739***
	6-12	-0.063	-0.201	0.662***			RMSEA	0.224		between after feeding 18 h and 24 h	0.872***
	12-18		0.202	0.069	-0.001		SRMR	0.072
	18-24			0.241	-0.144
							Fitmeasures	Values
	Items	Clostridia_UCG-014 (After feeding hrs)								Items	Clostridia_UCG-014
		6	12	18	24		P value	0.052		between after feeding 6 h and 12 h	0.705***
Rumination (After feeding hrs)	0-6	0.381	0.330*				CFI	0.882		between after feeding 12 h and 18 h	0.638**
	6-12	-0.156	-0.108	0.007			RMSEA	0.248		between after feeding 18 h and 24 h	0.901***
	12-18		0.438**	0.017	-0.116		SRMR	0.069
	18-24			-0.116	-0.059
							Fitmeasures	Values
	Items	Mogibacterium (After feeding hrs)								Items	Mogibacterium
		6	12	18	24		P value	0.074		between after feeding 6 h and 12 h	0.631*
Rumination (After feeding hrs)	0-6	-0.052	0.455*				CFI	0.858		between after feeding 12 h and 18 h	0.708**
	6-12	0.455*	0.017	0.05			RMSEA	0.230		between after feeding 18 h and 24 h	0.518*
	12-18		-0.138	-0.088	-0.518*		SRMR	0.104
	18-24			-0.006	0.259+

## Sheet: pH
	Items	F082 (After feeding hrs)					Fitmeasures	Values		Items	F082		Items	pH			Cross-lagged correlation
		6	12	18	24					between after feeding 6 h and 12 h	0.905***		between after feeding 0 to 6 h and 6 to 12 h	0.601**			Co-occurenace correlations
pH (After feeding hrs)	6	-0.037	0.176				P value	0.057		between after feeding 12 h and 18 h	0.982***		between after feeding 6 to 12 h and 12 to 18 h	0.807***			Autoregressive correlations
	12	0.601**	-0.197*	0.233*			CFI	0.91		between after feeding 18 h and 24 h	0.842***		between after feeding 12 to 18 h and 18 to 24 h	0.600**		+	P < 0.10
	18		0.281	0.072	0.098		RMSEA	0.244								*	P < 0.05
	24			0.355+	-0.153		SRMR	0.07								**	P < 0.01
																***	P < 0.001
	Items	NK4A214_group (After feeding hrs)					Fitmeasures	Values		Items	NK4A214_group
		6	12	18	24					between after feeding 6 h and 12 h	0.699***
pH (After feeding hrs)	6	-0.166	-0.12				P value	0.338		between after feeding 12 h and 18 h	0.804***
	12	0.075	0.03	0.094			CFI	0.974		between after feeding 18 h and 24 h	0.723***
	18		-0.514***	0.071	-0.06		RMSEA	0.1
	24			0.303	0.249+		SRMR	0.081
	Items	Lachnospiraceae_NK3A20_group (After feeding hrs)					Fitmeasures	Values		Items	Lachnospiraceae_NK3A20_group
		6	12	18	24					between after feeding 6 h and 12 h	0.852***
pH (After feeding hrs)	6	0.224	-0.098				P value	0.08		between after feeding 12 h and 18 h	0.929***
	12	0.031	-0.049	0.12			CFI	0.909		between after feeding 18 h and 24 h	0.851***
	18		-0.198	-0.032	0.236		RMSEA	0.226
	24			-0.119	0.247*		SRMR	0.086
	Items	Acetitomaculum (After feeding hrs)					Fitmeasures	Values		Items	Acetitomaculum
		6	12	18	24					between after feeding 6 h and 12 h	0.876***
pH (After feeding hrs)	6	0.091	0.02				P value	0.404		between after feeding 12 h and 18 h	0.925***
	12	0.139	0.169	-0.022			CFI	0.993		between after feeding 18 h and 24 h	0.743***
	18		-0.194	0.006	0.22		RMSEA	0.061
	24			0.058	0.343*		SRMR	0.077
	Items	UCG-004 (After feeding hrs)					Fitmeasures	Values		Items	UCG-004
		6	12	18	24					between after feeding 6 h and 12 h	0.987***
pH (After feeding hrs)	6	-0.539+	0.565**				P value	0.209		between after feeding 12 h and 18 h	0.753**
	12	-0.111	-0.352*	0.093			CFI	0.945		between after feeding 18 h and 24 h	-0.151
	18		0.435*	-0.260+	-0.172		RMSEA	0.159
	24			0.285	-0.301		SRMR	0.075
	Items	Mogibacterium (After feeding hrs)					Fitmeasures	Values		Items	Mogibacterium
		6	12	18	24					between after feeding 6 h and 12 h	0.645**
pH (After feeding hrs)	6	0.24	-0.074				P value	0.122		between after feeding 12 h and 18 h	0.753***
	12	0.172	0.046	-0.135			CFI	0.866		between after feeding 18 h and 24 h	0.512*
	18		-0.337+	0.018	0.084		RMSEA	0.201
	24			-0.039	0.412*		SRMR	0.093

## Sheet: TVFA
	Items	Entodinium (After feeding hrs)					Fitmeasures	Values		Items	Entodinium		Items	TVFA			Cross-lagged correlation
		6	12	18	24					between after feeding 6 h and 12 h	0.938***		between after feeding 0 to 6 h and 6 to 12 h	0.874***			Co-occurenace correlations
TVFA (After feeding hrs)	6	0.225	-0.280*				P value	0.111		between after feeding 12 h and 18 h	0.933***		between after feeding 6 to 12 h and 12 to 18 h	0.965***			Autoregressive correlations
	12	-0.272+	0.025	-0.015			CFI	0.948		between after feeding 18 h and 24 h	0.898***		between after feeding 12 to 18 h and 18 to 24 h	0.757***		+	P < 0.10
	18		0.101	0.051	0.006		RMSEA	0.207								*	P < 0.05
	24			0.006	0.119		SRMR	0.047								**	P < 0.01
																***	P < 0.001
	Items	NK4A214_group (After feeding hrs)					Fitmeasures	Values		Items	NK4A214_group
		6	12	18	24					between after feeding 6 h and 12 h	0.628**
TVFA (After feeding hrs)	6	0.33	0.259				P value	0.564		between after feeding 12 h and 18 h	0.869***
	12	0.034	-0.049	-0.2			CFI	1		between after feeding 18 h and 24 h	0.718***
	18		0.203*	-0.079	0.137		RMSEA	0
	24			-0.132	-0.185		SRMR	0.07
	Items	Lachnospiraceae_NK3A20_group (After feeding hrs)					Fitmeasures	Values		Items	Lachnospiraceae_NK3A20_group
		6	12	18	24					between after feeding 6 h and 12 h	0.831***
TVFA (After feeding hrs)	6	-0.016	0.128				P value	0.665		between after feeding 12 h and 18 h	0.941***
	12	-0.025	-0.013	-0.129			CFI	1		between after feeding 18 h and 24 h	0.822***
	18		0.05	-0.009	-0.104		RMSEA	0
	24			0.139	-0.249*		SRMR	0.036
	Items	Christensenellaceae_R-7_group (After feeding hrs)					Fitmeasures	Values		Items	Christensenellaceae_R-7_group
		6	12	18	24					between after feeding 6 h and 12 h	0.787***
TVFA (After feeding hrs)	6	-0.209	0.064				P value	0.061		between after feeding 12 h and 18 h	0.558*
	12	0.07	-0.011	-0.437*			CFI	0.901		between after feeding 18 h and 24 h	0.730**
	18		0.159+	-0.101	0.021		RMSEA	0.241
	24			-0.347+	-0.197		SRMR	0.088
	Items	Prevotellaceae_UCG-001 (After feeding hrs)					Fitmeasures	Values		Items	Prevotellaceae_UCG-001
		6	12	18	24					between after feeding 6 h and 12 h	0.918***
TVFA (After feeding hrs)	6	-0.335	0.305+				P value	0.113		between after feeding 12 h and 18 h	0.930***
	12	-0.095	-0.061	0.245*			CFI	0.934		between after feeding 18 h and 24 h	0.754***
	18		-0.051	0.048	0.031		RMSEA	0.206
	24			0.055	0.091		SRMR	0.053
	Items	Prevotellaceae_UCG-003 (After feeding hrs)					Fitmeasures	Values		Items	Prevotellaceae_UCG-003
		6	12	18	24					between after feeding 6 h and 12 h	0.600*
TVFA (After feeding hrs)	6	0.182	0.063				P value	0.069		between after feeding 12 h and 18 h	0.648*
	12	0.12	0.288*	0.016			CFI	0.914		between after feeding 18 h and 24 h	0.822***
	18		-0.204*	-0.077	0.308**		RMSEA	0.234
	24			-0.056	0.085		SRMR	0.058
	Items	Clostridia_UCG-014 (After feeding hrs)					Fitmeasures	Values		Items	Clostridia_UCG-014
		6	12	18	24					between after feeding 6 h and 12 h	0.833***
TVFA (After feeding hrs)	6	0.029	0.310*				P value	0.173		between after feeding 12 h and 18 h	0.593*
	12	0.343*	-0.049	0.092			CFI	0.955		between after feeding 18 h and 24 h	0.807***
	18		-0.141	-0.009	0.17		RMSEA	0.175
	24			-0.013	-0.221*		SRMR	0.07

## Sheet: NH3-N
	Items	Acetitomaculum (After feeding hrs)					Fitmeasures	Values		Items	Acetitomaculum		Items	NH3-N
		6	12	18	24					between after feeding 6 h and 12 h	0.926***		between after feeding 0 to 6 h and 6 to 12 h	0.786***			Cross-lagged correlation
NH3-N (After feeding hrs)	6	-0.172	0.255*				P value	0.791		between after feeding 12 h and 18 h	0.921***		between after feeding 6 to 12 h and 12 to 18 h	0.611***			Co-occurenace correlations
	12	-0.117	-0.049	0.046			CFI	1		between after feeding 18 h and 24 h	0.627**		between after feeding 12 to 18 h and 18 to 24 h	0.872***			Autoregressive correlations
	18		-0.589***	0.099	-0.293		RMSEA	0								+	P < 0.10
	24			0.262	-0.220+		SRMR	0.058								*	P < 0.05
																**	P < 0.01
	Items	Anaeroplasma (After feeding hrs)					Fitmeasures	Values		Items	Anaeroplasma					***	P < 0.001
		6	12	18	24					between after feeding 6 h and 12 h	0.607***
NH3-N (After feeding hrs)	6	-0.414	-0.385*				P value	0.315		between after feeding 12 h and 18 h	0.286
	12	-0.406**	0.093	-0.468+			CFI	0.974		between after feeding 18 h and 24 h	0.910***
	18		0.560*	-0.192	0.404+		RMSEA	0.111
	24			-0.126	-0.101		SRMR	0.087
	Items	UCG-005 (After feeding hrs)					Fitmeasures	Values		Items	UCG-005
		6	12	18	24					between after feeding 6 h and 12 h	0.743**
NH3-N (After feeding hrs)	6	0.707*	0.085				P value	0.065		between after feeding 12 h and 18 h	0.842***
	12	-0.261	0.024	-0.075			CFI	0.901		between after feeding 18 h and 24 h	0.808***
	18		-0.039	-0.239+	0.154		RMSEA	0.237
	24			0.341*	-0.056		SRMR	0.067

## Sheet: ECH4
	Items	Prevotella (After feeding hrs)					Fitmeasures	Values		Items	Prevotella		Items	ECH4
		6	12	18	24					between after feeding 6 h and 12 h	0.639**		between after feeding 0 to 6 h and 6 to 12 h	0.949**			Cross-lagged correlation
ECH4	6	0.016	0.13				P value	0.55		between after feeding 12 h and 18 h	0.464*		between after feeding 6 to 12 h and 12 to 18 h	0.883***			Co-occurenace correlations
	12	-0.018	-0.155*	0.447*			CFI	1		between after feeding 18 h and 24 h	0.716**		between after feeding 12 to 18 h and 18 to 24 h	0.933***			Autoregressive correlations
	18		0.259*	0.054	-0.005		RMSEA	0								+	P < 0.10
	24			-0.181	-0.095		SRMR	0.077								*	P < 0.05
																**	P < 0.01
	Items	NK4A214_group (After feeding hrs)					Fitmeasures	Values		Items	NK4A214_group					***	P < 0.001
		6	12	18	24					between after feeding 6 h and 12 h	0.532*
ECH4 (After feeding hrs)	6	0.508+	0.342				P value	0.133		between after feeding 12 h and 18 h	0.965***
	12	0.033	0.09	-0.431*			CFI	0.944		between after feeding 18 h and 24 h	0.642***
	18		0.003	0.021	0.298		RMSEA	0.195
	24			0.244	0.043		SRMR	0.062
	Items	Lachnospiraceae_NK3A20_group (After feeding hrs)					Fitmeasures	Values		Items	Lachnospiraceae_NK3A20_group
		6	12	18	24					between after feeding 6 h and 12 h	0.822***
ECH4 (After feeding hrs)	6	0.057	0.1				P value	0.669		between after feeding 12 h and 18 h	0.944***
	12	-0.05	0.056	-0.06			CFI	1		between after feeding 18 h and 24 h	0.815***
	18		-0.254*	0.03	-0.086		RMSEA	0
	24			0.218	0.14		SRMR	0.033
	Items	Ophryoscolex (After feeding hrs)					Fitmeasures	Values		Items	Ophryoscolex
		6	12	18	24					between after feeding 6 h and 12 h	0.987***
ECH4 (After feeding hrs)	6	-0.433	0.017				P value	0.452		between after feeding 12 h and 18 h	0.900***
	12	-0.299***	0	-0.1			CFI	1		between after feeding 18 h and 24 h	0.966***
	18		0.094	-0.039	0.047		RMSEA	0
	24			-0.016	0.023		SRMR	0.012
	Items	Prevotellaceae_UCG-001 (After feeding hrs)					Fitmeasures	Values		Items	Prevotellaceae_UCG-001
		6	12	18	24					between after feeding 6 h and 12 h	0.987***
ECH4 (After feeding hrs)	6	-0.059+	0.139				P value	0.292		between after feeding 12 h and 18 h	0.900***
	12	-0.116	-0.032	0.269			CFI	0.979		between after feeding 18 h and 24 h	0.966***
	18		0.146	-0.014	-0.092		RMSEA	0.122
	24			-0.186	-0.039		SRMR	0.05
	Items	Treponema (After feeding hrs)					Fitmeasures	Values		Items	Treponema
		6	12	18	24					between after feeding 6 h and 12 h	0.816***
ECH4 (After feeding hrs)	6	0.079	-0.144				P value	0.109		between after feeding 12 h and 18 h	0.726***
	12	-0.092	-0.066	0.006			CFI	0.931		between after feeding 18 h and 24 h	0.704***
	18		0.054	-0.074	-0.331*		RMSEA	0.208
	24			-0.14	-0.046		SRMR	0.064
	Items	Mogibacterium (After feeding hrs)					Fitmeasures	Values		Items	Mogibacterium
		6	12	18	24					between after feeding 6 h and 12 h	0.615**
ECH4 (After feeding hrs)	6	0.131	0.078				P value	0.807		between after feeding 12 h and 18 h	0.737***
	12	0.081	0.101	-0.039			CFI	1		between after feeding 18 h and 24 h	0.49*
	18		-0.306*	0.055	0.182		RMSEA	0
	24			0.054	0.117		SRMR	0.047
